# Supplementary material for: Tetra­ethyl­ammonium toluene-4-sulfon­ate
Source: Acta Crystallogr Sect E Struct Rep Online. 2013 Feb 2;69(Pt 3):o324. doi: 10.1107/S1600536813002961 (PMC3588542; doi:10.1107/S1600536813002961)
Supplement: Supplementary file 1 [file e-69-0o324-sup1.cif]

##############################################################################
#                                                                            #
# This CIF contains the data in a paper accepted for publication in          #
# Acta Crystallographica Section E. It conforms to the requirements of       #
# Notes for Authors for Acta Crystallographica Section E, and has been       #
# peer reviewed under the auspices of the IUCr Commission on Journals.       #
#                                                                            #
# Full details of the Crystallographic Information File format               #
# are given in the paper "The Crystallographic Information File (CIF):       #
# a New Standard Archive File for Crystallography" by S. R. Hall, F. H.      #
# Allen and I. D. Brown [Acta Cryst. (1991), A47, 655-685].                  #
#                                                                            #
# The current version of the core CIF dictionary is obtainable from          #
# ftp://ftp.iucr.org/pub/cif_core.dic.                                       #
#                                                                            #
# Software is freely available for graphical display of the structure(s)     #
# in this CIF. For information consult the CIF software page                 #
# http://www.iucr.org/resources/cif/software.                                #
#                                                                            #
# This file may be used for bona fide research purposes within the           #
# scientific community so long as proper attribution is given to the journal # 
# article from which it was obtained.                                        #
#                                                                            #
##############################################################################
data_global
_audit_creation_method     SHELXL-97
_journal_date_recd_electronic     2013-01-24
_journal_date_accepted     2013-01-29
_journal_name_full     'Acta Crystallographica, Section E'
_journal_year     2013
_journal_volume     69
_journal_issue      3
_journal_page_first     o324
_journal_page_last     o324
_journal_paper_category     QO
_journal_paper_doi     10.1107/S1600536813002961
_journal_coeditor_code     KP2445
_publ_contact_author_name     'Krzysztof Brzezinski'
_publ_contact_author_address
;
Institute of Chemistry,
University of Bialystok,
Hurtowa 1,
15-399 Bialystok
Poland
;
_publ_contact_author_email     'k.brzezinski@uwb.edu.pl'
_publ_contact_author_fax     '48 85 747 0113'
_publ_contact_author_phone     '48 85 745 7849'
_publ_section_title
;
Tetraethylammonium toluene-4-sulfonate
;
loop_
    _publ_author_name
    _publ_author_address
    'Brus, Diana Malgorzata'
;
Institute of Chemistry,
University of Bialystok,
Hurtowa 1,
15-399 Bialystok
Poland
;
    'Czyrko, Justyna'
;
Institute of Chemistry,
University of Bialystok,
Hurtowa 1,
15-399 Bialystok
Poland
;
    'Brzezinski, Krzysztof'
;
Institute of Chemistry,
University of Bialystok,
Hurtowa 1,
15-399 Bialystok
Poland
;
data_I
_chemical_name_systematic
;
Tetraethylammonium toluene-4-sulfonate
;
_chemical_name_common     ?
_chemical_formula_moiety     'C8 H20 N +, C7 H7 O3 S -'
_chemical_formula_sum     'C15 H27 N O3 S'
_chemical_formula_iupac     'C8 H20 N +, C7 H7 O3 S -'
_chemical_formula_weight     301.21
_chemical_melting_point     ?
_symmetry_cell_setting     monoclinic
_symmetry_space_group_name_H-M     'P 21/n'
_symmetry_space_group_name_Hall     '-P 2yn'
loop_
    _symmetry_equiv_pos_as_xyz
    'x, y, z'
    '-x+1/2, y+1/2, -z+1/2'
    '-x, -y, -z'
    'x-1/2, -y-1/2, z-1/2'
_cell_length_a     16.8771(3)
_cell_length_b     7.53713(16)
_cell_length_c     26.2404(6)
_cell_angle_alpha     90.00
_cell_angle_beta     97.2938(18)
_cell_angle_gamma     90.00
_cell_volume     3310.90(12)
_cell_formula_units_Z     8
_cell_measurement_reflns_used     9780
_cell_measurement_theta_min     2.6438
_cell_measurement_theta_max     25.6258
_cell_measurement_temperature     100(2)
_exptl_crystal_description     plate
_exptl_crystal_colour     colourless
_exptl_crystal_size_max     0.8
_exptl_crystal_size_mid     0.6
_exptl_crystal_size_min     0.3
_exptl_crystal_density_diffrn     1.209
_exptl_crystal_density_meas     ?
_exptl_crystal_density_method     'not measured'
_exptl_crystal_F_000     1312
_exptl_absorpt_coefficient_mu     0.202
_exptl_absorpt_correction_type     multi-scan
_exptl_absorpt_process_details
;
(CrysAlis PRO; Agilent, 2011)
;
_exptl_absorpt_correction_T_min     0.77135
_exptl_absorpt_correction_T_max     1.00000
_diffrn_ambient_temperature     100(2)
_diffrn_radiation_type     MoK\a
_diffrn_radiation_wavelength     0.71073
_diffrn_radiation_source     'SuperNova (Mo) X-ray Source'
_diffrn_radiation_monochromator     'mirror'
_diffrn_measurement_device_type
                                   'Agilent SuperNova (Dual, Cu at zero, Atlas)'
_diffrn_measurement_method     '\w scans'
_diffrn_detector_area_resol_mean     10.4052
_diffrn_reflns_number     6276
_diffrn_reflns_av_R_equivalents     0.0504
_diffrn_reflns_av_sigmaI/netI     0.0361
_diffrn_reflns_theta_min     2.72
_diffrn_reflns_theta_max     25.68
_diffrn_reflns_theta_full     25.68
_diffrn_measured_fraction_theta_max     0.998
_diffrn_measured_fraction_theta_full     0.998
_diffrn_reflns_limit_h_min     -20
_diffrn_reflns_limit_h_max     20
_diffrn_reflns_limit_k_min     0
_diffrn_reflns_limit_k_max     9
_diffrn_reflns_limit_l_min     0
_diffrn_reflns_limit_l_max     31
_refine_special_details
;
Refinement of <i>F</i>^2^ against ALL reflections. The weighted <i>R</i>-factor
<i>wR</i> and goodness of fit <i>S</i> are based on <i>F</i>^2^, conventional
<i>R</i>-factors <i>R</i> are based on <i>F</i>, with <i>F</i> set to zero for
negative <i>F</i>^2^. The threshold expression of <i>F</i>^2^ >
\s(<i>F</i>^2^) is used only for calculating <i>R</i>-factors(gt) <i>etc</i>.
and is not relevant to the choice of reflections for refinement.
<i>R</i>-factors based on <i>F</i>^2^ are statistically about twice as large
as those based on <i>F</i>, and <i>R</i>- factors based on ALL data will be
even larger.
;
_reflns_number_total     6276
_reflns_number_gt     5477
_reflns_threshold_expression     I>2sigma(I)
_refine_ls_structure_factor_coef     Fsqd
_refine_ls_matrix_type     full
_refine_ls_R_factor_all     0.0841
_refine_ls_R_factor_gt     0.0755
_refine_ls_wR_factor_gt     0.1592
_refine_ls_wR_factor_ref     0.1629
_refine_ls_goodness_of_fit_ref     1.188
_refine_ls_restrained_S_all     1.180
_refine_ls_number_reflns     6276
_refine_ls_number_parameters     406
_refine_ls_number_restraints     82
_refine_ls_hydrogen_treatment     constr
_refine_ls_weighting_scheme     calc
_refine_ls_weighting_details
        'calc w=1/[\s^2^(Fo^2^)+(0.0161P)^2^+13.1727P] where P=(Fo^2^+2Fc^2^)/3'
_atom_sites_solution_hydrogens     geom
_atom_sites_solution_primary     direct
_atom_sites_solution_secondary     difmap
_refine_ls_shift/su_max     0.000
_refine_ls_shift/su_mean     0.000
_refine_diff_density_max     0.462
_refine_diff_density_min     -0.497
_refine_ls_extinction_method     none
_refine_ls_extinction_coef     ?
loop_
    _atom_type_symbol
    _atom_type_description
    _atom_type_scat_dispersion_real
    _atom_type_scat_dispersion_imag
    _atom_type_scat_source
    'C' 'C' 0.0033 0.0016
                         'International Tables Vol C Tables 4.2.6.8 and 6.1.1.4'
    'H' 'H' 0.0000 0.0000
                         'International Tables Vol C Tables 4.2.6.8 and 6.1.1.4'
    'N' 'N' 0.0061 0.0033
                         'International Tables Vol C Tables 4.2.6.8 and 6.1.1.4'
    'O' 'O' 0.0106 0.0060
                         'International Tables Vol C Tables 4.2.6.8 and 6.1.1.4'
    'S' 'S' 0.1246 0.1234
                         'International Tables Vol C Tables 4.2.6.8 and 6.1.1.4'
_computing_data_collection     'CrysAlis PRO (Agilent, 2011)'
_computing_cell_refinement     'CrysAlis PRO (Agilent, 2011)'
_computing_data_reduction     'CrysAlis PRO (Agilent, 2011)'
_computing_structure_solution     'SHELXD (Sheldrick, 2008)'
_computing_structure_refinement     'SHELXL97 (Sheldrick, 2008)'
_computing_molecular_graphics     'OLEX2 (Dolomanov <i>et al.</i>, 2009)'
_computing_publication_material     'SHELXL97 (Sheldrick, 2008)'
loop_
    _atom_site_type_symbol
    _atom_site_label
    _atom_site_fract_x
    _atom_site_fract_y
    _atom_site_fract_z
    _atom_site_U_iso_or_equiv
    _atom_site_adp_type
    _atom_site_calc_flag
    _atom_site_refinement_flags
    _atom_site_occupancy
    _atom_site_symmetry_multiplicity
    _atom_site_disorder_assembly
    _atom_site_disorder_group
    C C1A 0.4305(4) 0.3064(10) 0.48865(18) 0.0178(18) Uani d PGDU 0.447(3) 1 A 1
    C C2A 0.4856(3) 0.3393(9) 0.5316(2) 0.0227(19) Uani d PGDU 0.447(3) 1 A 1
    H H2A 0.5390 0.3704 0.5276 0.027 Uiso calc PR 0.447(3) 1 A 1
    C C3A 0.4626(4) 0.3266(9) 0.58052(18) 0.0182(18) Uani d PGDU 0.447(3) 1 A 1
    H H3A 0.5002 0.3491 0.6099 0.022 Uiso calc PR 0.447(3) 1 A 1
    C C4A 0.3845(4) 0.2811(15) 0.5864(3) 0.019(4) Uani d PGDU 0.447(3) 1 A 1
    C C5A 0.3293(3) 0.2482(18) 0.5434(4) 0.0163(8) Uani d PGDU 0.447(3) 1 A 1
    H H5A 0.2760 0.2171 0.5475 0.020 Uiso calc PR 0.447(3) 1 A 1
    C C6A 0.3524(3) 0.2609(15) 0.4946(3) 0.017(4) Uani d PGDU 0.447(3) 1 A 1
    H H6A 0.3147 0.2384 0.4652 0.021 Uiso calc PR 0.447(3) 1 A 1
    C C7A 0.4550(6) 0.3225(15) 0.4349(4) 0.032(2) Uani d PD 0.447(3) 1 A 1
    H H7AA 0.4883 0.2208 0.4281 0.048 Uiso calc PR 0.447(3) 1 A 1
    H H7AB 0.4853 0.4324 0.4324 0.048 Uiso calc PR 0.447(3) 1 A 1
    H H7AC 0.4071 0.3248 0.4095 0.048 Uiso calc PR 0.447(3) 1 A 1
    O O1A 0.41953(15) 0.2857(4) 0.68544(10) 0.0208(6) Uani d P 0.447(3) 1 A 1
    O O2A 0.29813(16) 0.4298(3) 0.64542(10) 0.0208(6) Uani d P 0.447(3) 1 A 1
    O O3A 0.30363(16) 0.1087(3) 0.65189(10) 0.0208(6) Uani d P 0.447(3) 1 A 1
    S S1A 0.34859(5) 0.27202(12) 0.64777(3) 0.0152(2) Uani d PD 0.447(3) 1 A 1
    C C1B 0.4338(4) 0.1902(9) 0.49086(17) 0.0330(19) Uani d PGDU 0.553(3) 1 A 2
    C C2B 0.4878(3) 0.1764(9) 0.5353(2) 0.039(2) Uani d PGDU 0.553(3) 1 A 2
    H H2B 0.5421 0.1482 0.5330 0.047 Uiso calc PR 0.553(3) 1 A 2
    C C3B 0.4624(3) 0.2038(10) 0.58303(17) 0.033(2) Uani d PGDU 0.553(3) 1 A 2
    H H3B 0.4993 0.1943 0.6134 0.039 Uiso calc PR 0.553(3) 1 A 2
    C C4B 0.3829(4) 0.2450(13) 0.5863(2) 0.016(3) Uani d PGDU 0.553(3) 1 A 2
    C C5B 0.3289(3) 0.2588(15) 0.5419(3) 0.0163(8) Uani d PGDU 0.55 1 A 2
    H H5B 0.2746 0.2870 0.5442 0.020 Uiso calc PR 0.553(3) 1 A 2
    C C6B 0.3543(3) 0.2314(13) 0.4942(2) 0.027(4) Uani d PGDU 0.553(3) 1 A 2
    H H6B 0.3174 0.2409 0.4638 0.033 Uiso calc PR 0.553(3) 1 A 2
    C C7B 0.4610(6) 0.1629(15) 0.4382(3) 0.046(2) Uani d PD 0.553(3) 1 A 2
    H H7BA 0.4996 0.0651 0.4399 0.069 Uiso calc PR 0.553(3) 1 A 2
    H H7BB 0.4863 0.2717 0.4277 0.069 Uiso calc PR 0.553(3) 1 A 2
    H H7BC 0.4148 0.1342 0.4130 0.069 Uiso calc PR 0.553(3) 1 A 2
    O O1B 0.41953(15) 0.2857(4) 0.68544(10) 0.0208(6) Uani d P 0.55 1 A 2
    O O2B 0.29813(16) 0.4298(3) 0.64542(10) 0.0208(6) Uani d P 0.55 1 A 2
    O O3B 0.30363(16) 0.1087(3) 0.65189(10) 0.0208(6) Uani d P 0.55 1 A 2
    S S1B 0.34859(5) 0.27202(12) 0.64777(3) 0.0152(2) Uani d PD 0.55 1 A 2
    C C41 0.1861(2) 0.9052(5) 0.48107(14) 0.0197(8) Uani d . 1 1 . .
    H H41A 0.2323 0.9814 0.4935 0.024 Uiso calc R 1 1 . .
    H H41B 0.1387 0.9830 0.4741 0.024 Uiso calc R 1 1 . .
    C C42 0.2016(3) 0.8186(6) 0.43110(15) 0.0294(10) Uani d . 1 1 . .
    H H42A 0.2035 0.9099 0.4047 0.044 Uiso calc R 1 1 . .
    H H42B 0.1586 0.7344 0.4200 0.044 Uiso calc R 1 1 . .
    H H42C 0.2528 0.7555 0.4363 0.044 Uiso calc R 1 1 . .
    C C43 0.0994(2) 0.6613(5) 0.50777(14) 0.0198(8) Uani d . 1 1 . .
    H H43A 0.0908 0.5841 0.5371 0.024 Uiso calc R 1 1 . .
    H H43B 0.1105 0.5834 0.4791 0.024 Uiso calc R 1 1 . .
    C C44 0.0231(2) 0.7642(5) 0.49120(15) 0.0233(8) Uani d . 1 1 . .
    H H44A 0.0298 0.8362 0.4609 0.035 Uiso calc R 1 1 . .
    H H44B 0.0115 0.8419 0.5193 0.035 Uiso calc R 1 1 . .
    H H44C -0.0212 0.6810 0.4827 0.035 Uiso calc R 1 1 . .
    C C45 0.2424(2) 0.6505(5) 0.53511(14) 0.0196(8) Uani d . 1 1 . .
    H H45A 0.2318 0.5717 0.5637 0.024 Uiso calc R 1 1 . .
    H H45B 0.2457 0.5749 0.5046 0.024 Uiso calc R 1 1 . .
    C C46 0.3226(2) 0.7396(6) 0.54957(17) 0.0284(9) Uani d . 1 1 . .
    H H46A 0.3361 0.8096 0.5204 0.043 Uiso calc R 1 1 . .
    H H46B 0.3636 0.6490 0.5585 0.043 Uiso calc R 1 1 . .
    H H46C 0.3197 0.8178 0.5791 0.043 Uiso calc R 1 1 . .
    C C47 0.1613(2) 0.8873(5) 0.57032(13) 0.0175(8) Uani d . 1 1 . .
    H H47A 0.2102 0.9586 0.5798 0.021 Uiso calc R 1 1 . .
    H H47B 0.1166 0.9710 0.5610 0.021 Uiso calc R 1 1 . .
    C C48 0.1444(2) 0.7823(5) 0.61699(14) 0.0194(8) Uani d . 1 1 . .
    H H48A 0.1860 0.6922 0.6250 0.029 Uiso calc R 1 1 . .
    H H48B 0.0922 0.7243 0.6098 0.029 Uiso calc R 1 1 . .
    H H48C 0.1441 0.8626 0.6463 0.029 Uiso calc R 1 1 . .
    N N41 0.17227(17) 0.7763(4) 0.52337(11) 0.0143(6) Uani d . 1 1 . .
    C C31 0.4385(2) 0.8762(5) 0.72905(13) 0.0171(8) Uani d . 1 1 . .
    H H31A 0.4868 0.9464 0.7413 0.021 Uiso calc R 1 1 . .
    H H31B 0.3936 0.9605 0.7214 0.021 Uiso calc R 1 1 . .
    C C32 0.4520(3) 0.7833(6) 0.67967(15) 0.0260(9) Uani d . 1 1 . .
    H H32A 0.5004 0.7105 0.6857 0.039 Uiso calc R 1 1 . .
    H H32B 0.4583 0.8720 0.6532 0.039 Uiso calc R 1 1 . .
    H H32C 0.4061 0.7074 0.6682 0.039 Uiso calc R 1 1 . .
    C C33 0.3440(2) 0.6490(5) 0.75647(13) 0.0148(7) Uani d . 1 1 . .
    H H33A 0.3527 0.5692 0.7277 0.018 Uiso calc R 1 1 . .
    H H33B 0.3333 0.5737 0.7858 0.018 Uiso calc R 1 1 . .
    C C34 0.2712(2) 0.7617(5) 0.74017(14) 0.0178(8) Uani d . 1 1 . .
    H H34A 0.2599 0.8362 0.7690 0.027 Uiso calc R 1 1 . .
    H H34B 0.2252 0.6848 0.7296 0.027 Uiso calc R 1 1 . .
    H H34C 0.2811 0.8374 0.7113 0.027 Uiso calc R 1 1 . .
    C C35 0.4117(2) 0.8715(5) 0.81795(13) 0.0174(8) Uani d . 1 1 . .
    H H35A 0.4618 0.9397 0.8264 0.021 Uiso calc R 1 1 . .
    H H35B 0.3684 0.9580 0.8080 0.021 Uiso calc R 1 1 . .
    C C36 0.3941(2) 0.7765(5) 0.86586(14) 0.0196(8) Uani d . 1 1 . .
    H H36A 0.3916 0.8629 0.8935 0.029 Uiso calc R 1 1 . .
    H H36B 0.4364 0.6901 0.8763 0.029 Uiso calc R 1 1 . .
    H H36C 0.3427 0.7149 0.8589 0.029 Uiso calc R 1 1 . .
    C C37 0.4863(2) 0.6190(5) 0.78468(15) 0.0181(8) Uani d . 1 1 . .
    H H37A 0.4884 0.5427 0.7542 0.022 Uiso calc R 1 1 . .
    H H37B 0.4723 0.5424 0.8129 0.022 Uiso calc R 1 1 . .
    C C38 0.5688(2) 0.6967(6) 0.80046(17) 0.0284(9) Uani d . 1 1 . .
    H H38A 0.5670 0.7768 0.8297 0.043 Uiso calc R 1 1 . .
    H H38B 0.5858 0.7628 0.7716 0.043 Uiso calc R 1 1 . .
    H H38C 0.6068 0.6006 0.8103 0.043 Uiso calc R 1 1 . .
    N N31 0.42024(17) 0.7550(4) 0.77214(11) 0.0140(6) Uani d . 1 1 . .
    C C21 0.1825(2) 0.3831(5) 0.24019(15) 0.0222(8) Uani d . 1 1 . .
    C C22 0.1070(2) 0.3169(5) 0.24493(14) 0.0173(8) Uani d . 1 1 . .
    H H22 0.0717 0.2895 0.2148 0.021 Uiso calc R 1 1 . .
    C C23 0.0824(2) 0.2902(5) 0.29249(14) 0.0156(7) Uani d . 1 1 . .
    H H23 0.0303 0.2460 0.2947 0.019 Uiso calc R 1 1 . .
    C C24 0.1334(2) 0.3274(4) 0.33731(14) 0.0140(7) Uani d . 1 1 . .
    C C25 0.2094(2) 0.3924(5) 0.33320(15) 0.0204(8) Uani d . 1 1 . .
    H H25 0.2450 0.4174 0.3633 0.025 Uiso calc R 1 1 . .
    C C26 0.2332(2) 0.4210(6) 0.28522(16) 0.0264(9) Uani d . 1 1 . .
    H H26 0.2849 0.4672 0.2829 0.032 Uiso calc R 1 1 . .
    C C27 0.2089(3) 0.4133(6) 0.18794(16) 0.0331(10) Uani d . 1 1 . .
    H H27A 0.1626 0.4449 0.1633 0.050 Uiso calc R 1 1 . .
    H H27B 0.2333 0.3046 0.1766 0.050 Uiso calc R 1 1 . .
    H H27C 0.2481 0.5100 0.1901 0.050 Uiso calc R 1 1 . .
    O O21 0.05965(16) 0.1235(3) 0.39491(10) 0.0215(6) Uani d . 1 1 . .
    O O22 0.04246(15) 0.4433(3) 0.40172(9) 0.0194(6) Uani d . 1 1 . .
    O O23 0.16880(16) 0.3076(4) 0.43637(10) 0.0235(6) Uani d . 1 1 . .
    S S21 0.09844(5) 0.29743(12) 0.39789(3) 0.0154(2) Uani d . 1 1 . .
loop_
    _atom_site_aniso_label
    _atom_site_aniso_U_11
    _atom_site_aniso_U_22
    _atom_site_aniso_U_33
    _atom_site_aniso_U_12
    _atom_site_aniso_U_13
    _atom_site_aniso_U_23
    C1A 0.019(4) 0.016(4) 0.019(4) 0.009(4) 0.005(3) 0.004(4)
    C2A 0.015(4) 0.033(5) 0.021(4) 0.002(4) 0.005(3) -0.003(4)
    C3A 0.016(4) 0.010(4) 0.027(5) 0.004(3) -0.005(3) -0.002(4)
    C4A 0.022(7) 0.019(6) 0.015(7) -0.003(4) -0.003(5) -0.005(4)
    C5A 0.0181(18) 0.012(2) 0.019(2) -0.0004(14) 0.0032(15) 0.0023(15)
    C6A 0.023(8) 0.014(5) 0.011(7) 0.008(5) -0.008(6) -0.001(4)
    C7A 0.030(5) 0.051(7) 0.018(5) 0.003(5) 0.014(4) 0.006(4)
    O1A 0.0218(14) 0.0225(14) 0.0168(13) 0.0000(11) -0.0033(11) 0.0001(11)
    O2A 0.0254(14) 0.0151(13) 0.0217(14) 0.0038(11) 0.0027(11) 0.0016(11)
    O3A 0.0260(14) 0.0123(13) 0.0239(14) -0.0019(11) 0.0020(11) -0.0002(11)
    S1A 0.0177(5) 0.0139(4) 0.0137(5) 0.0012(3) 0.0005(3) 0.0003(3)
    C1B 0.038(5) 0.035(5) 0.027(4) -0.012(4) 0.009(3) -0.008(4)
    C2B 0.025(4) 0.060(6) 0.034(5) -0.002(4) 0.006(3) -0.005(4)
    C3B 0.018(4) 0.059(6) 0.020(4) 0.002(4) 0.000(3) 0.003(4)
    C4B 0.019(6) 0.010(4) 0.019(6) 0.000(3) 0.003(4) 0.008(3)
    C5B 0.0181(18) 0.012(2) 0.019(2) -0.0004(14) 0.0032(15) 0.0023(15)
    C6B 0.034(8) 0.024(5) 0.025(8) -0.013(5) 0.008(6) 0.000(4)
    C7B 0.042(5) 0.070(7) 0.029(5) -0.009(5) 0.012(4) -0.009(5)
    O1B 0.0218(14) 0.0225(14) 0.0168(13) 0.0000(11) -0.0033(11) 0.0001(11)
    O2B 0.0254(14) 0.0151(13) 0.0217(14) 0.0038(11) 0.0027(11) 0.0016(11)
    O3B 0.0260(14) 0.0123(13) 0.0239(14) -0.0019(11) 0.0020(11) -0.0002(11)
    S1B 0.0177(5) 0.0139(4) 0.0137(5) 0.0012(3) 0.0005(3) 0.0003(3)
    C41 0.0232(19) 0.0195(19) 0.0164(19) 0.0010(16) 0.0024(15) 0.0068(15)
    C42 0.039(2) 0.032(2) 0.019(2) 0.0084(19) 0.0101(18) 0.0072(17)
    C43 0.0232(19) 0.0184(19) 0.0166(19) -0.0037(16) -0.0019(15) -0.0031(15)
    C44 0.0212(19) 0.027(2) 0.020(2) -0.0043(16) -0.0015(15) -0.0027(16)
    C45 0.0230(19) 0.0193(19) 0.0165(19) 0.0055(16) 0.0029(15) 0.0014(15)
    C46 0.019(2) 0.030(2) 0.036(2) 0.0045(17) -0.0011(17) 0.0095(19)
    C47 0.0221(19) 0.0155(18) 0.0141(18) 0.0006(15) -0.0005(14) -0.0023(14)
    C48 0.026(2) 0.0190(19) 0.0135(18) 0.0012(16) 0.0025(15) -0.0004(15)
    N41 0.0164(15) 0.0150(15) 0.0112(15) 0.0019(12) 0.0000(12) 0.0002(12)
    C31 0.0194(18) 0.0154(18) 0.0161(18) -0.0038(14) 0.0008(14) 0.0052(14)
    C32 0.034(2) 0.027(2) 0.019(2) -0.0003(18) 0.0076(17) 0.0053(17)
    C33 0.0171(17) 0.0138(17) 0.0131(17) -0.0049(14) 0.0003(14) -0.0016(14)
    C34 0.0153(17) 0.0177(19) 0.0197(19) -0.0031(14) -0.0003(14) 0.0022(15)
    C35 0.0247(19) 0.0124(17) 0.0138(18) -0.0006(15) -0.0022(14) -0.0035(14)
    C36 0.025(2) 0.0194(19) 0.0134(18) -0.0016(16) 0.0002(15) -0.0023(15)
    C37 0.0175(18) 0.0132(18) 0.023(2) 0.0022(14) -0.0009(15) 0.0030(15)
    C38 0.020(2) 0.024(2) 0.039(3) -0.0002(17) -0.0049(18) 0.0075(19)
    N31 0.0175(15) 0.0100(14) 0.0139(15) -0.0013(12) -0.0013(12) -0.0005(12)
    C21 0.024(2) 0.0189(19) 0.026(2) 0.0070(16) 0.0124(16) 0.0057(16)
    C22 0.0203(18) 0.0142(18) 0.0168(18) 0.0034(15) 0.0004(14) -0.0006(14)
    C23 0.0152(17) 0.0109(17) 0.0205(19) -0.0004(14) 0.0020(14) -0.0003(14)
    C24 0.0150(17) 0.0085(16) 0.0189(18) 0.0041(13) 0.0034(14) -0.0017(13)
    C25 0.0157(18) 0.022(2) 0.023(2) 0.0026(15) -0.0009(15) -0.0019(16)
    C26 0.0158(18) 0.031(2) 0.034(2) -0.0025(16) 0.0065(16) 0.0013(18)
    C27 0.033(2) 0.041(3) 0.028(2) 0.004(2) 0.0165(19) 0.007(2)
    O21 0.0262(14) 0.0200(14) 0.0192(14) -0.0025(11) 0.0066(11) 0.0029(11)
    O22 0.0215(13) 0.0209(14) 0.0155(13) 0.0042(11) 0.0016(10) -0.0017(11)
    O23 0.0229(14) 0.0278(15) 0.0179(14) 0.0058(12) -0.0043(11) 0.0020(11)
    S21 0.0169(4) 0.0156(4) 0.0132(4) 0.0035(3) -0.0005(3) 0.0005(3)
_geom_special_details
;
All e.s.d.'s (except the e.s.d. in the dihedral angle between two l.s. planes)
are estimated using the full covariance matrix. The cell e.s.d.'s are taken
into account individually in the estimation of e.s.d.'s in distances, angles
and torsion angles; correlations between e.s.d.'s in cell parameters are only
used when they are defined by crystal symmetry. An approximate (isotropic)
treatment of cell e.s.d.'s is used for estimating e.s.d.'s involving l.s.
planes.
;
loop_
    _geom_bond_atom_site_label_1
    _geom_bond_atom_site_label_2
    _geom_bond_site_symmetry_2
    _geom_bond_distance
    _geom_bond_publ_flag
    C1A C2A . 1.3900 ?
    C1A C6A . 1.3900 ?
    C1A C7A . 1.525(10) ?
    C2A C3A . 1.3900 ?
    C2A H2A . 0.9500 ?
    C3A C4A . 1.3900 ?
    C3A H3A . 0.9500 ?
    C4A C5A . 1.3900 ?
    C4A S1A . 1.792(5) ?
    C5A C6A . 1.3900 ?
    C5A H5A . 0.9500 ?
    C6A H6A . 0.9500 ?
    C7A H7AA . 0.9800 ?
    C7A H7AB . 0.9800 ?
    C7A H7AC . 0.9800 ?
    O1A S1A . 1.456(3) ?
    O2A S1A . 1.460(3) ?
    O3A S1A . 1.457(3) ?
    C1B C2B . 1.3900 ?
    C1B C6B . 1.3900 ?
    C1B C7B . 1.526(9) ?
    C2B C3B . 1.3900 ?
    C2B H2B . 0.9500 ?
    C3B C4B . 1.3900 ?
    C3B H3B . 0.9500 ?
    C4B C5B . 1.3900 ?
    C5B C6B . 1.3900 ?
    C5B H5B . 0.9500 ?
    C6B H6B . 0.9500 ?
    C7B H7BA . 0.9800 ?
    C7B H7BB . 0.9800 ?
    C7B H7BC . 0.9800 ?
    C41 N41 . 1.516(4) ?
    C41 C42 . 1.517(5) ?
    C41 H41A . 0.9900 ?
    C41 H41B . 0.9900 ?
    C42 H42A . 0.9800 ?
    C42 H42B . 0.9800 ?
    C42 H42C . 0.9800 ?
    C43 N41 . 1.517(5) ?
    C43 C44 . 1.519(5) ?
    C43 H43A . 0.9900 ?
    C43 H43B . 0.9900 ?
    C44 H44A . 0.9800 ?
    C44 H44B . 0.9800 ?
    C44 H44C . 0.9800 ?
    C45 C46 . 1.515(5) ?
    C45 N41 . 1.517(4) ?
    C45 H45A . 0.9900 ?
    C45 H45B . 0.9900 ?
    C46 H46A . 0.9800 ?
    C46 H46B . 0.9800 ?
    C46 H46C . 0.9800 ?
    C47 C48 . 1.515(5) ?
    C47 N41 . 1.520(4) ?
    C47 H47A . 0.9900 ?
    C47 H47B . 0.9900 ?
    C48 H48A . 0.9800 ?
    C48 H48B . 0.9800 ?
    C48 H48C . 0.9800 ?
    C31 N31 . 1.515(4) ?
    C31 C32 . 1.516(5) ?
    C31 H31A . 0.9900 ?
    C31 H31B . 0.9900 ?
    C32 H32A . 0.9800 ?
    C32 H32B . 0.9800 ?
    C32 H32C . 0.9800 ?
    C33 C34 . 1.511(5) ?
    C33 N31 . 1.526(4) ?
    C33 H33A . 0.9900 ?
    C33 H33B . 0.9900 ?
    C34 H34A . 0.9800 ?
    C34 H34B . 0.9800 ?
    C34 H34C . 0.9800 ?
    C35 C36 . 1.509(5) ?
    C35 N31 . 1.510(4) ?
    C35 H35A . 0.9900 ?
    C35 H35B . 0.9900 ?
    C36 H36A . 0.9800 ?
    C36 H36B . 0.9800 ?
    C36 H36C . 0.9800 ?
    C37 N31 . 1.519(4) ?
    C37 C38 . 1.518(5) ?
    C37 H37A . 0.9900 ?
    C37 H37B . 0.9900 ?
    C38 H38A . 0.9800 ?
    C38 H38B . 0.9800 ?
    C38 H38C . 0.9800 ?
    C21 C22 . 1.389(5) ?
    C21 C26 . 1.397(6) ?
    C21 C27 . 1.512(5) ?
    C22 C23 . 1.379(5) ?
    C22 H22 . 0.9500 ?
    C23 C24 . 1.395(5) ?
    C23 H23 . 0.9500 ?
    C24 C25 . 1.389(5) ?
    C24 S21 . 1.779(4) ?
    C25 C26 . 1.386(6) ?
    C25 H25 . 0.9500 ?
    C26 H26 . 0.9500 ?
    C27 H27A . 0.9800 ?
    C27 H27B . 0.9800 ?
    C27 H27C . 0.9800 ?
    O21 S21 . 1.463(3) ?
    O22 S21 . 1.461(3) ?
    O23 S21 . 1.460(3) ?
loop_
    _geom_angle_atom_site_label_1
    _geom_angle_atom_site_label_2
    _geom_angle_atom_site_label_3
    _geom_angle_site_symmetry_1
    _geom_angle_site_symmetry_3
    _geom_angle
    _geom_angle_publ_flag
    C2A C1A C6A . . 120.0 ?
    C2A C1A C7A . . 120.3(6) ?
    C6A C1A C7A . . 119.7(6) ?
    C3A C2A C1A . . 120.0 ?
    C3A C2A H2A . . 120.0 ?
    C1A C2A H2A . . 120.0 ?
    C2A C3A C4A . . 120.0 ?
    C2A C3A H3A . . 120.0 ?
    C4A C3A H3A . . 120.0 ?
    C5A C4A C3A . . 120.0 ?
    C5A C4A S1A . . 117.0(5) ?
    C3A C4A S1A . . 122.9(5) ?
    C4A C5A C6A . . 120.0 ?
    C4A C5A H5A . . 120.0 ?
    C6A C5A H5A . . 120.0 ?
    C5A C6A C1A . . 120.0 ?
    C5A C6A H6A . . 120.0 ?
    C1A C6A H6A . . 120.0 ?
    O1A S1A O3A . . 113.61(16) ?
    O1A S1A O2A . . 113.33(16) ?
    O3A S1A O2A . . 112.64(15) ?
    O1A S1A C4A . . 105.4(3) ?
    O3A S1A C4A . . 109.7(4) ?
    O2A S1A C4A . . 101.1(4) ?
    C2B C1B C6B . . 120.0 ?
    C2B C1B C7B . . 120.6(5) ?
    C6B C1B C7B . . 119.4(5) ?
    C3B C2B C1B . . 120.0 ?
    C3B C2B H2B . . 120.0 ?
    C1B C2B H2B . . 120.0 ?
    C4B C3B C2B . . 120.0 ?
    C4B C3B H3B . . 120.0 ?
    C2B C3B H3B . . 120.0 ?
    C3B C4B C5B . . 120.0 ?
    C6B C5B C4B . . 120.0 ?
    C6B C5B H5B . . 120.0 ?
    C4B C5B H5B . . 120.0 ?
    C5B C6B C1B . . 120.0 ?
    C5B C6B H6B . . 120.0 ?
    C1B C6B H6B . . 120.0 ?
    C1B C7B H7BA . . 109.5 ?
    C1B C7B H7BB . . 109.5 ?
    H7BA C7B H7BB . . 109.5 ?
    C1B C7B H7BC . . 109.5 ?
    H7BA C7B H7BC . . 109.5 ?
    H7BB C7B H7BC . . 109.5 ?
    N41 C41 C42 . . 114.6(3) ?
    N41 C41 H41A . . 108.6 ?
    C42 C41 H41A . . 108.6 ?
    N41 C41 H41B . . 108.6 ?
    C42 C41 H41B . . 108.6 ?
    H41A C41 H41B . . 107.6 ?
    C41 C42 H42A . . 109.5 ?
    C41 C42 H42B . . 109.5 ?
    H42A C42 H42B . . 109.5 ?
    C41 C42 H42C . . 109.5 ?
    H42A C42 H42C . . 109.5 ?
    H42B C42 H42C . . 109.5 ?
    N41 C43 C44 . . 114.4(3) ?
    N41 C43 H43A . . 108.6 ?
    C44 C43 H43A . . 108.6 ?
    N41 C43 H43B . . 108.6 ?
    C44 C43 H43B . . 108.6 ?
    H43A C43 H43B . . 107.6 ?
    C43 C44 H44A . . 109.5 ?
    C43 C44 H44B . . 109.5 ?
    H44A C44 H44B . . 109.5 ?
    C43 C44 H44C . . 109.5 ?
    H44A C44 H44C . . 109.5 ?
    H44B C44 H44C . . 109.5 ?
    C46 C45 N41 . . 115.0(3) ?
    C46 C45 H45A . . 108.5 ?
    N41 C45 H45A . . 108.5 ?
    C46 C45 H45B . . 108.5 ?
    N41 C45 H45B . . 108.5 ?
    H45A C45 H45B . . 107.5 ?
    C45 C46 H46A . . 109.5 ?
    C45 C46 H46B . . 109.5 ?
    H46A C46 H46B . . 109.5 ?
    C45 C46 H46C . . 109.5 ?
    H46A C46 H46C . . 109.5 ?
    H46B C46 H46C . . 109.5 ?
    C48 C47 N41 . . 115.0(3) ?
    C48 C47 H47A . . 108.5 ?
    N41 C47 H47A . . 108.5 ?
    C48 C47 H47B . . 108.5 ?
    N41 C47 H47B . . 108.5 ?
    H47A C47 H47B . . 107.5 ?
    C47 C48 H48A . . 109.5 ?
    C47 C48 H48B . . 109.5 ?
    H48A C48 H48B . . 109.5 ?
    C47 C48 H48C . . 109.5 ?
    H48A C48 H48C . . 109.5 ?
    H48B C48 H48C . . 109.5 ?
    C41 N41 C43 . . 111.3(3) ?
    C41 N41 C45 . . 111.1(3) ?
    C43 N41 C45 . . 106.4(3) ?
    C41 N41 C47 . . 106.7(3) ?
    C43 N41 C47 . . 110.8(3) ?
    C45 N41 C47 . . 110.6(3) ?
    N31 C31 C32 . . 115.2(3) ?
    N31 C31 H31A . . 108.5 ?
    C32 C31 H31A . . 108.5 ?
    N31 C31 H31B . . 108.5 ?
    C32 C31 H31B . . 108.5 ?
    H31A C31 H31B . . 107.5 ?
    C31 C32 H32A . . 109.5 ?
    C31 C32 H32B . . 109.5 ?
    H32A C32 H32B . . 109.5 ?
    C31 C32 H32C . . 109.5 ?
    H32A C32 H32C . . 109.5 ?
    H32B C32 H32C . . 109.5 ?
    C34 C33 N31 . . 114.2(3) ?
    C34 C33 H33A . . 108.7 ?
    N31 C33 H33A . . 108.7 ?
    C34 C33 H33B . . 108.7 ?
    N31 C33 H33B . . 108.7 ?
    H33A C33 H33B . . 107.6 ?
    C33 C34 H34A . . 109.5 ?
    C33 C34 H34B . . 109.5 ?
    H34A C34 H34B . . 109.5 ?
    C33 C34 H34C . . 109.5 ?
    H34A C34 H34C . . 109.5 ?
    H34B C34 H34C . . 109.5 ?
    C36 C35 N31 . . 115.8(3) ?
    C36 C35 H35A . . 108.3 ?
    N31 C35 H35A . . 108.3 ?
    C36 C35 H35B . . 108.3 ?
    N31 C35 H35B . . 108.3 ?
    H35A C35 H35B . . 107.4 ?
    C35 C36 H36A . . 109.5 ?
    C35 C36 H36B . . 109.5 ?
    H36A C36 H36B . . 109.5 ?
    C35 C36 H36C . . 109.5 ?
    H36A C36 H36C . . 109.5 ?
    H36B C36 H36C . . 109.5 ?
    N31 C37 C38 . . 114.9(3) ?
    N31 C37 H37A . . 108.5 ?
    C38 C37 H37A . . 108.5 ?
    N31 C37 H37B . . 108.5 ?
    C38 C37 H37B . . 108.5 ?
    H37A C37 H37B . . 107.5 ?
    C37 C38 H38A . . 109.5 ?
    C37 C38 H38B . . 109.5 ?
    H38A C38 H38B . . 109.5 ?
    C37 C38 H38C . . 109.5 ?
    H38A C38 H38C . . 109.5 ?
    H38B C38 H38C . . 109.5 ?
    C35 N31 C31 . . 107.0(3) ?
    C35 N31 C37 . . 111.2(3) ?
    C31 N31 C37 . . 110.8(3) ?
    C35 N31 C33 . . 110.9(3) ?
    C31 N31 C33 . . 111.0(3) ?
    C37 N31 C33 . . 106.0(3) ?
    C22 C21 C26 . . 117.9(3) ?
    C22 C21 C27 . . 121.0(4) ?
    C26 C21 C27 . . 121.2(4) ?
    C23 C22 C21 . . 121.2(3) ?
    C23 C22 H22 . . 119.4 ?
    C21 C22 H22 . . 119.4 ?
    C22 C23 C24 . . 120.6(3) ?
    C22 C23 H23 . . 119.7 ?
    C24 C23 H23 . . 119.7 ?
    C25 C24 C23 . . 118.8(3) ?
    C25 C24 S21 . . 121.9(3) ?
    C23 C24 S21 . . 119.3(3) ?
    C26 C25 C24 . . 120.1(3) ?
    C26 C25 H25 . . 119.9 ?
    C24 C25 H25 . . 119.9 ?
    C25 C26 C21 . . 121.3(4) ?
    C25 C26 H26 . . 119.3 ?
    C21 C26 H26 . . 119.3 ?
    C21 C27 H27A . . 109.5 ?
    C21 C27 H27B . . 109.5 ?
    H27A C27 H27B . . 109.5 ?
    C21 C27 H27C . . 109.5 ?
    H27A C27 H27C . . 109.5 ?
    H27B C27 H27C . . 109.5 ?
    O23 S21 O22 . . 112.92(16) ?
    O23 S21 O21 . . 113.78(16) ?
    O22 S21 O21 . . 112.88(16) ?
    O23 S21 C24 . . 106.16(16) ?
    O22 S21 C24 . . 104.88(15) ?
    O21 S21 C24 . . 105.23(16) ?
loop_
    _geom_hbond_atom_site_label_D
    _geom_hbond_atom_site_label_H
    _geom_hbond_atom_site_label_A
    _geom_hbond_site_symmetry_A
    _geom_hbond_distance_DH
    _geom_hbond_distance_HA
    _geom_hbond_distance_DA
    _geom_hbond_angle_DHA
    _geom_hbond_publ_flag
    C6B H6B O23 . 0.95 2.57 3.351(6) 140 yes
    C31 H31B O3B 1_565 0.99 2.49 3.344(4) 145 yes
    C33 H33A O2B . 0.99 2.47 3.354(4) 148 yes
    C35 H35A O22 4_676 0.99 2.42 3.228(4) 138 yes
    C36 H36C O3B 2_556 0.98 2.58 3.544(4) 169 yes
    C43 H43B O22 . 0.99 2.44 3.269(4) 141 yes
    C45 H45A O2B . 0.99 2.53 3.367(4) 142 yes
    C47 H47A O3B 1_565 0.99 2.57 3.440(4) 147 yes
    C48 H48B O22 3_566 0.98 2.58 3.562(4) 175 yes
_iucr_refine_instructions_details
;
TITL
CELL 0.71073 16.877069 7.537132 26.24044 90 97.2938 90
ZERR 9 0.000306 0.000159 0.000559 0 0.0018 0
LATT 1
SYMM 0.5-X,0.5+Y,0.5-Z
SFAC C H N O S
UNIT 120 216 8 24 8
OMIT -2 2 1
OMIT -1 2 2
OMIT  0 4 1
OMIT -3 3 2
OMIT -6 0 2
OMIT -3 3 12
OMIT -2 2 3
FLAT C1A C2A C3A C4A C5A C6A C7A S1A
FLAT C1B C2B C3B C4B C5B C6B C7B S1B
SIMU C1A > C6A
SIMU C1B > C6B
rem EADP C4A C4B
EADP C5A C5B
rem EADP C6A C6B
EADP O1A O1B
EADP O2A O2B
EADP O3A O3B
EADP S1A S1B
EXYZ S1A S1B
EXYZ O1A O1B
EXYZ O2A O2B
EXYZ O3A O3B
L.S. 40
PLAN  200 2.3
TEMP -173
SHEL 10 0.1
BOND $H
FMAP 2
HTAB
LIST 4
ACTA
WGHT    0.016100   13.172700
FVAR       0.13819   0.44677
PART 1
AFIX  66
C1A   1    0.430501    0.306365    0.488648    21.00000    0.01922    0.01614 =
         0.01875    0.00444    0.00531    0.00935
C2A   1    0.485603    0.339258    0.531630    21.00000    0.01457    0.03317 =
         0.02118   -0.00256    0.00495    0.00155
AFIX  43
H2A   2    0.539000    0.370358    0.527597    21.00000   -1.20000
AFIX  65
C3A   1    0.462578    0.326646    0.580515    21.00000    0.01583    0.01012 =
         0.02662   -0.00212   -0.00501    0.00352
AFIX  43
H3A   2    0.500238    0.349126    0.609892    21.00000   -1.20000
AFIX  65
C4A   1    0.384450    0.281142    0.586418    21.00000    0.02159    0.01931 =
         0.01522   -0.00538   -0.00277   -0.00340
C5A   1    0.329347    0.248249    0.543435    21.00000    0.01811    0.01156 =
         0.01944    0.00228    0.00316   -0.00035
AFIX  43
H5A   2    0.275951    0.217149    0.547470    21.00000   -1.20000
AFIX  65
C6A   1    0.352371    0.260860    0.494550    21.00000    0.02323    0.01441 =
         0.01144   -0.00135   -0.00833    0.00817
AFIX  43
H6A   2    0.314711    0.238379    0.465174    21.00000   -1.20000
AFIX   0
C7A   1    0.454964    0.322532    0.434862    21.00000    0.02991    0.05149 =
         0.01783    0.00638    0.01431    0.00261
AFIX 137
H7AA  2    0.488258    0.220781    0.428122    21.00000   -1.50000
H7AB  2    0.485289    0.432418    0.432410    21.00000   -1.50000
H7AC  2    0.407068    0.324786    0.409487    21.00000   -1.50000
AFIX   0
O1A   4    0.419528    0.285703    0.685439    21.00000    0.02175    0.02249 =
         0.01681    0.00013   -0.00332   -0.00003
O2A   4    0.298132    0.429836    0.645419    21.00000    0.02540    0.01513 =
         0.02174    0.00164    0.00275    0.00385
O3A   4    0.303632    0.108707    0.651890    21.00000    0.02595    0.01231 =
         0.02388   -0.00023    0.00197   -0.00193
S1A   5    0.348595    0.272022    0.647770    21.00000    0.01774    0.01386 =
         0.01371    0.00030    0.00046    0.00117
PART 2
AFIX  66
C1B   1    0.433793    0.190235    0.490862   -21.00000    0.03826    0.03471 =
         0.02723   -0.00756    0.00881   -0.01226
C2B   1    0.487833    0.176392    0.535294   -21.00000    0.02463    0.06004 =
         0.03388   -0.00503    0.00643   -0.00186
AFIX  43
H2B   2    0.542144    0.148231    0.533037   -21.00000   -1.20000
AFIX  65
C3B   1    0.462410    0.203753    0.583030   -21.00000    0.01792    0.05888 =
         0.02028    0.00314   -0.00005    0.00181
AFIX  43
H3B   2    0.499345    0.194292    0.613397   -21.00000   -1.20000
AFIX  65
C4B   1    0.382946    0.244958    0.586333   -21.00000    0.01924    0.01037 =
         0.01882    0.00820    0.00300    0.00003
C5B   1    0.328904    0.258801    0.541901   -21.00000    0.01811    0.01156 =
         0.01944    0.00228    0.00316   -0.00035
AFIX  43
H5B   2    0.274594    0.286962    0.544159   -21.00000   -1.20000
AFIX  65
C6B   1    0.354327    0.231440    0.494165   -21.00000    0.03389    0.02433 =
         0.02503    0.00011    0.00840   -0.01316
AFIX  43
H6B   2    0.317392    0.240901    0.463798   -21.00000   -1.20000
AFIX   0
C7B   1    0.461037    0.162853    0.438151   -21.00000    0.04191    0.06955 =
         0.02913   -0.00883    0.01160   -0.00922
AFIX 137
H7BA  2    0.499567    0.065081    0.439917   -21.00000   -1.50000
H7BB  2    0.486280    0.271713    0.427653   -21.00000   -1.50000
H7BC  2    0.414762    0.134180    0.413033   -21.00000   -1.50000
AFIX   0
O1B   4    0.419528    0.285703    0.685439   -21.00000    0.02175    0.02249 =
         0.01681    0.00013   -0.00332   -0.00003
O2B   4    0.298132    0.429836    0.645419   -21.00000    0.02540    0.01513 =
         0.02174    0.00164    0.00275    0.00385
O3B   4    0.303632    0.108707    0.651890   -21.00000    0.02595    0.01231 =
         0.02388   -0.00023    0.00197   -0.00193
S1B   5    0.348595    0.272022    0.647770   -21.00000    0.01774    0.01386 =
         0.01371    0.00030    0.00046    0.00117
PART 0
C41   1    0.186116    0.905170    0.481070    11.00000    0.02316    0.01951 =
         0.01637    0.00679    0.00238    0.00096
AFIX  23
H41A  2    0.232339    0.981365    0.493496    11.00000   -1.20000
H41B  2    0.138715    0.982961    0.474091    11.00000   -1.20000
AFIX   0
C42   1    0.201628    0.818580    0.431104    11.00000    0.03902    0.03181 =
         0.01897    0.00716    0.01007    0.00835
AFIX 137
H42A  2    0.203476    0.909918    0.404701    11.00000   -1.50000
H42B  2    0.158641    0.734383    0.419992    11.00000   -1.50000
H42C  2    0.252790    0.755496    0.436338    11.00000   -1.50000
AFIX   0
C43   1    0.099445    0.661270    0.507766    11.00000    0.02317    0.01836 =
         0.01662   -0.00314   -0.00194   -0.00373
AFIX  23
H43A  2    0.090834    0.584069    0.537088    11.00000   -1.20000
H43B  2    0.110472    0.583405    0.479108    11.00000   -1.20000
AFIX   0
C44   1    0.023114    0.764234    0.491199    11.00000    0.02119    0.02719 =
         0.02041   -0.00274   -0.00149   -0.00428
AFIX 137
H44A  2    0.029836    0.836193    0.460939    11.00000   -1.50000
H44B  2    0.011491    0.841888    0.519273    11.00000   -1.50000
H44C  2   -0.021217    0.681031    0.482701    11.00000   -1.50000
AFIX   0
C45   1    0.242419    0.650486    0.535113    11.00000    0.02302    0.01931 =
         0.01654    0.00138    0.00285    0.00550
AFIX  23
H45A  2    0.231846    0.571651    0.563663    11.00000   -1.20000
H45B  2    0.245713    0.574940    0.504590    11.00000   -1.20000
AFIX   0
C46   1    0.322558    0.739581    0.549570    11.00000    0.01851    0.03016 =
         0.03551    0.00945   -0.00110    0.00449
AFIX 137
H46A  2    0.336144    0.809617    0.520431    11.00000   -1.50000
H46B  2    0.363643    0.649019    0.558506    11.00000   -1.50000
H46C  2    0.319742    0.817756    0.579129    11.00000   -1.50000
AFIX   0
C47   1    0.161280    0.887289    0.570316    11.00000    0.02214    0.01551 =
         0.01414   -0.00234   -0.00049    0.00063
AFIX  23
H47A  2    0.210219    0.958559    0.579750    11.00000   -1.20000
H47B  2    0.116600    0.971023    0.560969    11.00000   -1.20000
AFIX   0
C48   1    0.144403    0.782322    0.616989    11.00000    0.02582    0.01903 =
         0.01348   -0.00037    0.00253    0.00125
AFIX 137
H48A  2    0.185956    0.692181    0.625035    11.00000   -1.50000
H48B  2    0.092217    0.724313    0.609771    11.00000   -1.50000
H48C  2    0.144119    0.862579    0.646348    11.00000   -1.50000
AFIX   0
N41    3    0.172266    0.776259    0.523375    11.00000    0.01638    0.01497 =
         0.01120    0.00024    0.00001    0.00186
C31   1    0.438475    0.876219    0.729055    11.00000    0.01943    0.01542 =
         0.01610    0.00517    0.00076   -0.00379
AFIX  23
H31A  2    0.486756    0.946357    0.741294    11.00000   -1.20000
H31B  2    0.393575    0.960540    0.721353    11.00000   -1.20000
AFIX   0
C32   1    0.452026    0.783313    0.679673    11.00000    0.03356    0.02672 =
         0.01895    0.00528    0.00759   -0.00027
AFIX 137
H32A  2    0.500420    0.710518    0.685722    11.00000   -1.50000
H32B  2    0.458336    0.871990    0.653174    11.00000   -1.50000
H32C  2    0.406083    0.707355    0.668194    11.00000   -1.50000
AFIX   0
C33   1    0.343985    0.648993    0.756474    11.00000    0.01706    0.01384 =
         0.01312   -0.00159    0.00029   -0.00494
AFIX  23
H33A  2    0.352743    0.569209    0.727744    11.00000   -1.20000
H33B  2    0.333328    0.573748    0.785771    11.00000   -1.20000
AFIX   0
C34   1    0.271170    0.761746    0.740168    11.00000    0.01533    0.01773 =
         0.01965    0.00219   -0.00029   -0.00307
AFIX 137
H34A  2    0.259934    0.836154    0.769027    11.00000   -1.50000
H34B  2    0.225208    0.684782    0.729610    11.00000   -1.50000
H34C  2    0.281129    0.837448    0.711289    11.00000   -1.50000
AFIX   0
C35   1    0.411741    0.871543    0.817950    11.00000    0.02473    0.01235 =
         0.01378   -0.00345   -0.00216   -0.00060
AFIX  23
H35A  2    0.461838    0.939713    0.826350    11.00000   -1.20000
H35B  2    0.368361    0.957972    0.807988    11.00000   -1.20000
AFIX   0
C36   1    0.394059    0.776512    0.865862    11.00000    0.02539    0.01942 =
         0.01338   -0.00225    0.00015   -0.00157
AFIX 137
H36A  2    0.391595    0.862890    0.893531    11.00000   -1.50000
H36B  2    0.436405    0.690056    0.876269    11.00000   -1.50000
H36C  2    0.342695    0.714884    0.858897    11.00000   -1.50000
AFIX   0
C37   1    0.486276    0.619018    0.784681    11.00000    0.01754    0.01320 =
         0.02254    0.00302   -0.00093    0.00215
AFIX  23
H37A  2    0.488428    0.542711    0.754179    11.00000   -1.20000
H37B  2    0.472327    0.542351    0.812855    11.00000   -1.20000
AFIX   0
C38   1    0.568761    0.696679    0.800465    11.00000    0.01986    0.02400 =
         0.03902    0.00749   -0.00486   -0.00024
AFIX 137
H38A  2    0.567004    0.776811    0.829711    11.00000   -1.50000
H38B  2    0.585764    0.762783    0.771578    11.00000   -1.50000
H38C  2    0.606751    0.600564    0.810293    11.00000   -1.50000
AFIX   0
N31   3    0.420239    0.754966    0.772142    11.00000    0.01749    0.00996 =
         0.01385   -0.00051   -0.00128   -0.00126
C21   1    0.182542    0.383102    0.240187    11.00000    0.02433    0.01892 =
         0.02560    0.00571    0.01239    0.00703
C22   1    0.107049    0.316886    0.244930    11.00000    0.02032    0.01422 =
         0.01675   -0.00058    0.00040    0.00338
AFIX  43
H22   2    0.071683    0.289465    0.214846    11.00000   -1.20000
AFIX   0
C23   1    0.082439    0.290176    0.292491    11.00000    0.01523    0.01093 =
         0.02049   -0.00035    0.00196   -0.00041
AFIX  43
H23   2    0.030272    0.246042    0.294743    11.00000   -1.20000
AFIX   0
C24   1    0.133422    0.327352    0.337311    11.00000    0.01505    0.00851 =
         0.01892   -0.00169    0.00345    0.00412
C25   1    0.209354    0.392422    0.333197    11.00000    0.01572    0.02196 =
         0.02273   -0.00191   -0.00085    0.00262
AFIX  43
H25   2    0.245042    0.417407    0.363329    11.00000   -1.20000
AFIX   0
C26   1    0.233157    0.420971    0.285215    11.00000    0.01580    0.03053 =
         0.03380    0.00131    0.00649   -0.00252
AFIX  43
H26   2    0.284943    0.467229    0.282910    11.00000   -1.20000
AFIX   0
C27   1    0.208947    0.413276    0.187943    11.00000    0.03344    0.04065 =
         0.02850    0.00713    0.01650    0.00401
AFIX 137
H27A  2    0.162562    0.444854    0.163255    11.00000   -1.50000
H27B  2    0.233340    0.304582    0.176598    11.00000   -1.50000
H27C  2    0.248058    0.509956    0.190106    11.00000   -1.50000
AFIX   0
O21   4    0.059645    0.123535    0.394906    11.00000    0.02616    0.02000 =
         0.01924    0.00292    0.00656   -0.00254
O22   4    0.042455    0.443270    0.401721    11.00000    0.02145    0.02090 =
         0.01551   -0.00166    0.00155    0.00419
O23   4    0.168801    0.307560    0.436370    11.00000    0.02293    0.02777 =
         0.01793    0.00202   -0.00429    0.00584
S21   5    0.098438    0.297429    0.397895    11.00000    0.01693    0.01559 =
         0.01317    0.00048   -0.00051    0.00347
HKLF 4
REM
REM R1 =  0.0755 for   5477 Fo > 4sig(Fo)  and  0.0841 for all   6276 data
REM    406 parameters refined using     82 restraints
END
WGHT      0.0154     13.3466
REM Highest difference peak  0.462,  deepest hole -0.497,  1-sigma level  0.073
;
