# Supplementary material for: Tetra­ethyl­ammonium toluene-4-sulfon­ate
Source: Acta Crystallogr Sect E Struct Rep Online. 2013 Feb 2;69(Pt 3):o324. doi: 10.1107/S1600536813002961 (PMC3588542; doi:10.1107/S1600536813002961)
Supplement: Supplementary file 2 [file e-69-0o324-Isup2.hkl]

# 
# h,k,l, Fc-squared, Fo-squared, sigma(Fo-squared) and status flag 
# 
data_I
_shelx_title ' ' 
_shelx_refln_list_code          4 
_shelx_F_calc_maximum      395.31 
_exptl_crystal_F_000      1312.00 
_reflns_d_resolution_high  0.8201 
 
loop_ 
 _symmetry_equiv_pos_as_xyz 
 'x, y, z' 
 '-x+1/2, y+1/2, -z+1/2' 
 '-x, -y, -z' 
 'x-1/2, -y-1/2, z-1/2' 
 
_cell_length_a    16.8771 
_cell_length_b     7.5371 
_cell_length_c    26.2404 
_cell_angle_alpha  90.000 
_cell_angle_beta   97.294 
_cell_angle_gamma  90.000 
 
_shelx_F_squared_multiplier     1.000 
 
loop_ 
 _refln_index_h 
 _refln_index_k 
 _refln_index_l 
 _refln_F_squared_calc 
 _refln_F_squared_meas 
 _refln_F_squared_sigma 
 _refln_observed_status 
   4   0   0    10528.43     9876.73     72.26 o 
   6   0   0       17.29       14.14      3.67 o 
   8   0   0     7630.97     7827.66     89.55 o 
  10   0   0        5.81       18.85      6.81 o 
  12   0   0     2283.14     2320.86     64.41 o 
  14   0   0       46.57      102.11     15.71 o 
  16   0   0     1876.76     1849.04     76.98 o 
  18   0   0        0.00       14.14      9.95 o 
  20   0   0      636.82      612.68     63.89 o 
   1   1   0     1814.29     1779.39     25.14 o 
   2   1   0      112.96      127.25      6.28 o 
   3   1   0       10.19      278.59      9.43 o 
   4   1   0     9611.86     8867.64     63.89 o 
   5   1   0     1122.73     1090.26     22.52 o 
   6   1   0       94.28      142.96      8.90 o 
   7   1   0     3234.61     3400.12     47.13 o 
   8   1   0     9926.79     9498.65     86.40 o 
   9   1   0     1257.41     1320.67     33.51 o 
  10   1   0       13.29       39.80      5.76 o 
  11   1   0       26.10       28.28      4.71 o 
  12   1   0      839.50     1263.07     50.79 o 
  13   1   0      341.22      311.05     19.90 o 
  14   1   0       19.63        9.43      3.67 o 
  15   1   0      538.48      488.57     27.75 o 
  16   1   0     1468.17     1403.41     44.51 o 
  17   1   0        7.81       17.28      7.33 o 
  18   1   0        0.75        0.00      7.33 o 
  19   1   0        3.74       13.09      5.76 o 
  20   1   0       33.27       27.23      7.85 o 
   0   2   0   156266.58   150983.48    421.55 o 
   1   2   0    30738.06    34466.20    149.77 o 
   2   2   0     3989.68     4029.56     48.18 o 
   3   2   0     2639.85     3256.11     38.75 o 
   4   2   0    25748.66    25906.99    109.44 o 
   5   2   0      177.19      167.57      7.85 o 
   6   2   0       39.49       26.71      3.67 o 
   7   2   0      187.84      214.70     12.04 o 
   8   2   0       56.29       45.03      5.76 o 
   9   2   0     1622.57     1594.54     36.66 o 
  10   2   0      332.39      344.04     17.80 o 
  11   2   0      125.50      152.38     13.09 o 
  12   2   0     5286.94     5146.00     77.50 o 
  13   2   0        9.35       16.76      4.71 o 
  14   2   0       10.18       21.99      6.81 o 
  15   2   0       87.05       82.21     12.57 o 
  16   2   0     1693.22     1623.34     59.17 o 
  17   2   0      293.17      297.44     26.18 o 
  18   2   0        5.82       -1.57      5.76 o 
  19   2   0       60.01       59.70      8.90 o 
   1   3   0      714.31      750.40     21.47 o 
   2   3   0     3098.72     3002.14     47.65 o 
   3   3   0     1322.86     2486.86     31.94 o 
   4   3   0      234.91      370.23     17.80 o 
   5   3   0     2312.06     2780.63     44.51 o 
   6   3   0      136.66      237.74      9.95 o 
   7   3   0     1969.05     2210.36     36.13 o 
   8   3   0     9094.11     9162.46     80.64 o 
   9   3   0     3913.62     4079.30     72.26 o 
  10   3   0      179.92      213.13     16.76 o 
  11   3   0     1149.37     1086.59     40.85 o 
  12   3   0     3346.78     3381.27     74.36 o 
  13   3   0      787.83      698.04     35.09 o 
  14   3   0       88.78       70.17     11.52 o 
  15   3   0      674.86      666.62     37.18 o 
  16   3   0      363.59      423.64     30.37 o 
  17   3   0       10.06       12.57      7.85 o 
  18   3   0        0.12       11.00      7.85 o 
  19   3   0        2.04        0.52     11.52 o 
   0   4   0      845.80      694.37     36.13 o 
   1   4   0     2229.22     3133.58     55.51 o 
   2   4   0      186.00      359.23     17.28 o 
   3   4   0     9475.45     9258.82     74.88 o 
   4   4   0     5298.85     5653.95     77.50 o 
   5   4   0     1256.20     1390.84     39.27 o 
   6   4   0       20.55       63.36      8.90 o 
   7   4   0      930.81      893.89     34.04 o 
   8   4   0      495.70      516.85     25.66 o 
   9   4   0      201.47      166.52     15.19 o 
  10   4   0      646.21      590.69     29.85 o 
  11   4   0      249.48      323.10     23.04 o 
  12   4   0      955.00      827.91     38.23 o 
  13   4   0      690.25      726.32     37.18 o 
  14   4   0        0.65       33.51      9.95 o 
  15   4   0      379.94      407.93     34.56 o 
  16   4   0     1098.71     1004.38     56.56 o 
  17   4   0       52.61       52.89     11.52 o 
  18   4   0        0.22       -0.52      8.38 o 
   1   5   0      390.06      472.86     23.56 o 
   2   5   0     2468.90     2227.65     50.79 o 
   3   5   0      363.07      680.76     27.23 o 
   4   5   0     2208.20     2055.36     47.13 o 
   5   5   0     2341.03     2363.80     57.08 o 
   6   5   0     1374.29     1435.35     45.56 o 
   7   5   0       18.29      192.18     17.80 o 
   8   5   0     1865.21     1802.96     53.94 o 
   9   5   0      751.07      790.20     40.85 o 
  10   5   0      271.59      297.96     25.66 o 
  11   5   0      790.51      833.67     45.03 o 
  12   5   0      226.93      337.76     29.85 o 
  13   5   0      303.77      339.85     30.90 o 
  14   5   0        2.11        9.95      6.81 o 
  15   5   0      955.35      939.97     54.98 o 
  16   5   0      373.66      455.58     39.27 o 
  17   5   0       76.63      125.15     21.99 o 
   0   6   0     3451.95     4037.94    108.92 o 
   1   6   0     5650.87     5433.49     91.64 o 
   2   6   0     1453.98     1771.54     50.27 o 
   3   6   0     3930.88     3955.72     76.45 o 
   4   6   0        1.09       24.61      6.81 o 
   5   6   0        2.37       14.66      8.38 o 
   6   6   0      958.84      953.06     37.18 o 
   7   6   0       94.88      104.73     13.62 o 
   8   6   0      629.22      540.42     36.13 o 
   9   6   0        0.37       20.95      5.76 o 
  10   6   0       29.63       16.76      7.85 o 
  11   6   0       37.61       50.79     14.14 o 
  12   6   0       37.38      872.42     69.12 o 
  13   6   0      273.54      289.58     34.56 o 
  14   6   0      147.40      155.53     26.71 o 
  15   6   0      305.79      306.86     38.23 o 
   1   7   0       58.94      206.85     26.71 o 
   2   7   0      869.17      783.92     48.18 o 
   3   7   0     1099.55      868.23     59.17 o 
   4   7   0     1408.03     1299.20     59.17 o 
   5   7   0      419.17      546.70     38.75 o 
   6   7   0     2095.64     2284.72     89.02 o 
   7   7   0      317.86      344.04     31.42 o 
   8   7   0     1066.89      987.10     53.94 o 
   9   7   0      617.75      588.07     49.75 o 
  10   7   0        0.43        0.52     17.28 o 
  11   7   0        8.88        7.33      7.85 o 
  12   7   0       89.69       81.69     22.52 o 
  13   7   0      113.98      180.66     37.18 o 
   0   8   0      127.98      206.85     52.89 o 
   1   8   0     3493.21     3453.53    147.15 o 
   2   8   0      143.44      428.88     42.94 o 
   3   8   0      617.14      695.42     56.56 o 
   4   8   0        0.69       28.80     11.00 o 
   5   8   0      163.97      165.48     25.66 o 
   6   8   0      803.64      695.94     60.22 o 
   7   8   0       76.22       62.84     18.33 o 
   8   8   0       60.88       49.75     14.14 o 
   9   8   0       51.98       19.90     12.57 o 
  10   8   0      381.19      343.00     42.94 o 
   1   9   0      162.67      299.53     43.99 o 
   2   9   0      111.15      138.77     32.99 o 
   3   9   0      152.08       74.36     16.23 o 
   4   9   0       46.40       29.32      8.90 o 
 -19   0   1        4.36       11.00      8.38 o 
 -17   0   1      110.34      145.05     22.52 o 
 -15   0   1        2.42        2.62      7.85 o 
 -13   0   1       59.22      117.30     15.71 o 
 -11   0   1        2.01        7.33      4.71 o 
  -9   0   1     3442.80     3800.19     68.60 o 
  -7   0   1       57.31       54.46      7.33 o 
  -5   0   1    13755.92    12428.00     96.88 o 
  -3   0   1        7.55       40.32      4.71 o 
   3   0   1     7283.14     6678.75     74.88 o 
   5   0   1       53.61       52.89      5.76 o 
   7   0   1     6042.57     5910.54     70.17 o 
   9   0   1        5.47        7.33      2.62 o 
  11   0   1     4472.59     4752.21     87.97 o 
  13   0   1       60.10       49.22     11.00 o 
  15   0   1     5690.53     5420.40    112.06 o 
  17   0   1        3.31       25.14     11.52 o 
  19   0   1       55.47       36.13     14.14 o 
 -20   1   1       44.43       41.37      9.43 o 
 -19   1   1        2.92        5.24      6.28 o 
 -18   1   1       70.13       77.50     13.62 o 
 -17   1   1     2319.06     2158.52     62.84 o 
 -16   1   1      313.18      298.49     21.99 o 
 -15   1   1      113.72      108.92     12.57 o 
 -14   1   1      915.53      793.34     32.99 o 
 -13   1   1        8.09       15.19      4.71 o 
 -12   1   1       33.61       38.23      6.81 o 
 -11   1   1       32.91       28.80      5.24 o 
 -10   1   1      314.27      360.80     18.33 o 
  -9   1   1       67.07      125.68      9.95 o 
  -8   1   1      286.31      365.51     16.23 o 
  -7   1   1      152.02      197.42     11.52 o 
  -6   1   1     3119.55     3235.69     42.42 o 
  -5   1   1       10.68       13.09      3.67 o 
  -4   1   1     4066.48     4412.88     41.37 o 
  -3   1   1      136.08      151.34      6.81 o 
  -2   1   1     2496.08     2676.42     25.14 o 
  -1   1   1    10074.28    11348.74     89.55 o 
   0   1   1      232.33      343.52     13.62 o 
   1   1   1       67.18       81.17      5.24 o 
   2   1   1     5145.50     5557.59     43.46 o 
   3   1   1    77392.77    74051.68    161.29 o 
   4   1   1     5844.84     5859.75     49.75 o 
   5   1   1       41.47       59.70      5.76 o 
   6   1   1     1612.67     1503.43     30.90 o 
   7   1   1     1426.62     1368.84     31.94 o 
   8   1   1     1583.52     1586.16     37.18 o 
   9   1   1       59.97       63.36      7.33 o 
  10   1   1      623.11      618.44     24.09 o 
  11   1   1       79.18       84.31      9.43 o 
  12   1   1       39.01       31.94      6.28 o 
  13   1   1        0.48       -2.09      4.71 o 
  14   1   1       24.27       28.28      6.81 o 
  15   1   1     1015.55     1009.09     38.75 o 
  16   1   1      181.16      163.91     16.76 o 
  17   1   1       35.88       54.46     10.47 o 
  18   1   1      175.36      157.10     17.80 o 
  19   1   1      585.58      612.68     39.27 o 
  20   1   1       63.98       48.18     10.47 o 
 -19   2   1        0.01       22.52      7.85 o 
 -18   2   1      101.80       86.93     14.14 o 
 -17   2   1      351.59      292.73     25.66 o 
 -16   2   1       44.85       50.27      9.95 o 
 -15   2   1       45.94       48.70      9.43 o 
 -14   2   1       78.01       67.55     10.47 o 
 -13   2   1      583.77      603.26     31.94 o 
 -12   2   1      608.21      559.27     25.14 o 
 -11   2   1       33.84       46.08      6.81 o 
 -10   2   1      861.80      983.43     30.37 o 
  -9   2   1     6576.77     6128.38     73.84 o 
  -8   2   1      633.98      691.23     23.04 o 
  -7   2   1       56.13       69.65      6.81 o 
  -6   2   1     1022.90     1059.89     24.61 o 
  -5   2   1      686.16      521.56     15.19 o 
  -4   2   1      997.47     1406.55     25.66 o 
  -3   2   1      273.94      329.38      9.95 o 
  -1   2   1     2107.40     1861.61     29.32 o 
   0   2   1     9481.72    11423.62     71.22 o 
   1   2   1     9429.55     9387.11     57.08 o 
   2   2   1    16272.92    17255.61    116.78 o 
   3   2   1        1.54       19.38      3.14 o 
   4   2   1     4677.54     5104.11     51.84 o 
   5   2   1      513.46      487.00     14.66 o 
   6   2   1      730.78      854.61     21.47 o 
   7   2   1     1565.40     1447.92     30.37 o 
   8   2   1        7.98        6.81      3.14 o 
   9   2   1       52.10      103.68      8.90 o 
  10   2   1     1993.85     1965.82     42.94 o 
  11   2   1     6855.52     7499.85     90.59 o 
  12   2   1     1012.30     1037.37     34.56 o 
  13   2   1        0.43       -4.19      6.28 o 
  14   2   1      314.28      326.76     24.61 o 
  15   2   1      776.11      743.60     38.23 o 
  16   2   1        0.96        3.14      5.24 o 
  17   2   1       12.94       36.66      9.95 o 
  18   2   1       28.96       39.27     11.00 o 
  19   2   1        5.74        0.00      7.33 o 
 -19   3   1        5.25       10.47      6.28 o 
 -18   3   1      145.68      166.52     23.04 o 
 -17   3   1     1373.74     1395.03     57.60 o 
 -16   3   1      651.93      666.09     38.75 o 
 -15   3   1        1.41       40.85      6.81 o 
 -14   3   1     2318.68     2101.97     63.89 o 
 -13   3   1     2462.69     2433.44     65.46 o 
 -12   3   1      240.58      204.23     18.33 o 
 -11   3   1       30.25       56.03      8.38 o 
 -10   3   1      494.41      494.33     26.18 o 
  -9   3   1       91.64       95.83     11.00 o 
  -8   3   1      738.55     1125.87     28.80 o 
  -7   3   1     1369.85     1332.19     27.75 o 
  -6   3   1      578.64      920.59     21.47 o 
  -5   3   1    18702.54    19055.96    123.06 o 
  -4   3   1      746.72      867.70     20.42 o 
  -3   3   1     2514.08     2662.28     35.09 o 
  -2   3   1     5168.11     5836.70     64.93 o 
  -1   3   1     4655.75     4270.44     56.03 o 
   0   3   1     1095.67     1163.57     24.61 o 
   1   3   1      214.93      257.12     14.14 o 
   2   3   1     2250.95     2834.04     46.08 o 
   3   3   1     1202.61     1299.72     35.09 o 
   4   3   1     6971.91     7443.29     80.64 o 
   5   3   1      276.89      424.69     17.28 o 
   6   3   1    11203.23    11625.75     96.35 o 
   7   3   1    16661.06    17272.37    108.92 o 
   8   3   1     2723.77     2767.54     57.08 o 
   9   3   1      259.55      297.96     19.90 o 
  10   3   1      460.64      488.57     26.18 o 
  11   3   1     1554.37     1468.86     47.13 o 
  12   3   1     1499.69     1402.88     48.18 o 
  13   3   1       84.65      116.78     14.14 o 
  14   3   1      188.06      164.43     17.80 o 
  15   3   1      781.42      753.55     39.27 o 
  16   3   1      192.63      202.13     24.09 o 
  17   3   1        5.48        1.05      6.28 o 
  18   3   1      219.52      241.41     28.80 o 
  19   3   1      266.76      290.11     32.47 o 
 -18   4   1        0.04        0.00      8.90 o 
 -17   4   1      217.97      184.85     24.61 o 
 -16   4   1       34.48       17.28      8.90 o 
 -15   4   1        6.53       21.99      7.85 o 
 -14   4   1        5.72       23.56      7.33 o 
 -13   4   1     1302.84     1345.28     50.27 o 
 -12   4   1     1182.45     1085.02     43.99 o 
 -11   4   1        9.52       27.75      5.76 o 
 -10   4   1      723.90      775.02     34.04 o 
  -9   4   1     1193.49     1137.91     39.80 o 
  -8   4   1      420.96      372.32     19.90 o 
  -7   4   1      124.59      134.58     13.09 o 
  -6   4   1      959.52      891.27     32.47 o 
  -5   4   1      233.24      261.31     16.76 o 
  -4   4   1     2161.41     2385.79     37.18 o 
  -3   4   1     2308.31     2223.98     35.61 o 
  -2   4   1     1766.52     1742.74     38.75 o 
  -1   4   1      380.47      365.51     16.23 o 
   1   4   1     3942.19     3665.09     59.17 o 
   2   4   1      286.01      965.63     31.94 o 
   3   4   1     1741.17     1628.06     27.23 o 
   4   4   1      424.04      355.56     19.90 o 
   5   4   1      306.56      330.95     19.38 o 
   6   4   1       15.25        6.28      4.19 o 
   7   4   1      121.66      119.92     12.04 o 
   8   4   1      511.42      478.62     25.14 o 
   9   4   1      190.23      232.50     18.33 o 
  10   4   1     1520.12     1439.54     46.61 o 
  11   4   1      577.01      603.78     31.42 o 
  12   4   1      262.68      301.10     23.56 o 
  13   4   1       27.89       17.28      7.85 o 
  14   4   1      330.20      380.70     32.47 o 
  15   4   1        1.65       23.56     12.04 o 
  16   4   1        4.17       -7.33      8.90 o 
  17   4   1        0.09       -5.24      7.85 o 
  18   4   1       14.39       24.61     11.00 o 
 -17   5   1     1014.02     1237.93    101.07 o 
 -16   5   1      243.00      252.93     32.47 o 
 -15   5   1       24.33       31.94     12.57 o 
 -14   5   1      738.11      671.33     43.99 o 
 -13   5   1      302.63      980.81     72.26 o 
 -12   5   1      485.53      406.88     32.47 o 
 -11   5   1      272.82      359.75     25.14 o 
 -10   5   1     1540.75     1431.68     56.56 o 
  -9   5   1      137.47      113.11     13.62 o 
  -8   5   1        2.28       39.80      8.38 o 
  -7   5   1       55.75      104.73     13.62 o 
  -6   5   1     1502.83     1651.62     48.70 o 
  -5   5   1       76.34      116.78     13.09 o 
  -4   5   1     5842.32     5781.20     79.60 o 
  -3   5   1      167.65      407.93     20.42 o 
  -2   5   1     2417.74     2580.59     49.22 o 
  -1   5   1     1717.68     1696.13     45.56 o 
   0   5   1     2931.23     2796.86     59.70 o 
   1   5   1      110.90      306.86     18.85 o 
   2   5   1     3062.17     3157.14     61.27 o 
   3   5   1      383.84      381.75     22.52 o 
   4   5   1      340.08      447.20     24.61 o 
   5   5   1      501.82      672.38     30.90 o 
   6   5   1     2633.13     2714.13     62.84 o 
   7   5   1     1044.91     1353.14     48.70 o 
   8   5   1      149.97      118.35     13.62 o 
   9   5   1      416.82      424.16     30.90 o 
  10   5   1      132.82      116.78     16.23 o 
  11   5   1       12.61       20.42      5.24 o 
  12   5   1      539.05      484.91     36.13 o 
  13   5   1      269.83      234.60     25.66 o 
  14   5   1        0.61       14.14      7.85 o 
  15   5   1       48.59       43.46     11.52 o 
  16   5   1       51.11       68.08     16.23 o 
  17   5   1       18.28       14.66     13.09 o 
 -15   6   1       53.08       60.22     18.85 o 
 -14   6   1       33.67       32.99     11.00 o 
 -13   6   1       60.41       92.69     19.90 o 
 -12   6   1      624.11      528.37     45.03 o 
 -11   6   1       69.57       78.55     17.28 o 
 -10   6   1      115.20      113.11     19.90 o 
  -9   6   1       91.26       67.03     13.09 o 
  -8   6   1      375.16      395.89     30.37 o 
  -7   6   1      116.90      161.29     19.90 o 
  -6   6   1     2293.80     2129.20     61.27 o 
  -5   6   1      221.41      248.74     21.47 o 
  -4   6   1      481.29      526.28     29.85 o 
  -3   6   1     5956.77     5546.60     92.69 o 
  -2   6   1     3481.95     3342.52     71.22 o 
  -1   6   1      798.50      848.33     35.61 o 
   0   6   1       70.55      259.73     19.90 o 
   1   6   1     1481.62     1210.18     41.89 o 
   2   6   1      165.76      279.63     19.90 o 
   3   6   1      462.48      472.34     25.14 o 
   4   6   1     1357.32     1328.00     42.94 o 
   5   6   1      684.00      841.00     38.23 o 
   6   6   1     2295.17     2371.65     74.36 o 
   7   6   1        5.12       26.18      7.85 o 
   8   6   1        3.32        6.81      7.33 o 
   9   6   1        0.32       -2.62      5.24 o 
  10   6   1       72.26      108.40     16.76 o 
  11   6   1        2.41        9.43      7.33 o 
  12   6   1      125.31      153.96     25.14 o 
  13   6   1       35.93       63.36     16.23 o 
  14   6   1      454.61      506.38     47.65 o 
  15   6   1       33.91       53.41     15.19 o 
 -13   7   1      147.87      171.76     36.13 o 
 -12   7   1      106.28      180.14     28.28 o 
 -11   7   1      132.91      193.23     28.80 o 
 -10   7   1      248.68      181.71     21.99 o 
  -9   7   1      550.80      496.95     33.51 o 
  -8   7   1      142.78      161.81     22.52 o 
  -7   7   1       68.14       53.94     11.52 o 
  -6   7   1       39.13       72.79     17.28 o 
  -5   7   1      554.84      496.95     37.18 o 
  -4   7   1      689.03      660.33     42.94 o 
  -3   7   1     1229.34     1139.48     49.22 o 
  -2   7   1     1102.22     1057.79     47.65 o 
  -1   7   1      112.11      134.58     18.33 o 
   0   7   1      822.68     1041.03     56.56 o 
   1   7   1      334.64      538.32     40.32 o 
   2   7   1     2262.54     2381.08     97.92 o 
   3   7   1      160.26      225.70     30.90 o 
   4   7   1      321.84      255.55     33.51 o 
   5   7   1     1460.74     1223.27     72.26 o 
   6   7   1      168.42      190.61     27.23 o 
   7   7   1      329.25      335.67     37.18 o 
   8   7   1      441.16      358.71     32.47 o 
   9   7   1      257.78      269.68     33.51 o 
  10   7   1       15.14       25.14      8.90 o 
  11   7   1       10.04       66.50     23.56 o 
  12   7   1        6.54       13.62      6.81 o 
  13   7   1      169.36      166.00     36.13 o 
 -10   8   1      674.51      646.20     69.65 o 
  -9   8   1        3.35       10.47      6.28 o 
  -8   8   1      594.85      633.63     58.13 o 
  -7   8   1      653.82      543.03     53.41 o 
  -6   8   1      218.99      248.21     36.66 o 
  -5   8   1       65.77       36.13      9.95 o 
  -4   8   1      445.29      578.12     52.89 o 
  -3   8   1     3486.82     3044.55    134.06 o 
  -2   8   1      379.81      585.97     61.79 o 
  -1   8   1      546.49      542.51     57.60 o 
   0   8   1      218.72      184.85     35.09 o 
   1   8   1     1744.96     1664.71     85.36 o 
   2   8   1      207.42      250.83     33.51 o 
   3   8   1       24.85       30.37     12.04 o 
   4   8   1      407.79      422.59     46.08 o 
   5   8   1       36.75       43.46     12.04 o 
   6   8   1      413.35      368.66     44.51 o 
   7   8   1       23.42        6.81     11.52 o 
   8   8   1        8.86       38.23     12.57 o 
   9   8   1        0.20        6.28      9.95 o 
  -4   9   1        2.87       47.13     26.71 o 
  -3   9   1        0.07        0.00     21.99 o 
  -2   9   1       59.45       61.27     19.90 o 
  -1   9   1      755.91      769.78     71.74 o 
   0   9   1      161.03      149.24     31.94 o 
   1   9   1      290.71      248.74     40.32 o 
   2   9   1       28.73       27.23     12.57 o 
   3   9   1      219.03      193.23     36.13 o 
   4   9   1      677.16      508.47     62.32 o 
 -20   0   2        9.50       17.28     12.04 o 
 -18   0   2     1505.29     1406.02     72.26 o 
 -16   0   2        0.48        9.43      8.90 o 
 -14   0   2     3039.50     2794.24     87.45 o 
 -12   0   2       10.46       16.23      8.38 o 
 -10   0   2        0.10       28.80      6.28 o 
  -8   0   2       60.38       72.26      8.90 o 
  -4   0   2        2.07        6.81      3.67 o 
  -2   0   2    47051.18    39180.70    311.58 o 
   2   0   2    44236.27    45773.04    182.23 o 
   4   0   2        3.16        7.85      3.67 o 
   6   0   2    35730.52    36328.32    204.75 o 
   8   0   2        6.43       38.23      5.24 o 
  10   0   2      978.07     1066.69     45.03 o 
  12   0   2       21.74       42.94      9.95 o 
  14   0   2     4766.10     4597.73    100.02 o 
  16   0   2       30.05       26.18      9.95 o 
  18   0   2      310.55      257.64     31.42 o 
  20   0   2        3.98       26.18     16.23 o 
 -20   1   2        0.25       15.19      7.33 o 
 -19   1   2       86.11       79.60     14.66 o 
 -18   1   2        0.53        3.67      6.28 o 
 -17   1   2       11.78       17.80      6.81 o 
 -16   1   2       19.75       26.18      6.28 o 
 -15   1   2       29.28       40.85      8.90 o 
 -14   1   2     2870.50     2719.36     61.27 o 
 -13   1   2        3.96       18.33      5.24 o 
 -12   1   2       10.73        7.33      3.67 o 
 -11   1   2       27.21       23.04      4.71 o 
 -10   1   2     1433.37     1535.37     38.23 o 
  -9   1   2      571.53      673.95     24.09 o 
  -8   1   2       44.29       81.69      8.90 o 
  -7   1   2      603.48      723.70     21.99 o 
  -6   1   2     8118.71     7399.30     64.93 o 
  -5   1   2      442.72      694.37     18.33 o 
  -4   1   2      278.22      537.80     70.17 o 
  -3   1   2     2312.39     2602.59     26.71 o 
  -2   1   2    25246.39    24481.59     86.40 o 
  -1   1   2      528.97      821.62     15.71 o 
   0   1   2        2.60        2.62      1.05 o 
   1   1   2      210.95      332.52     13.09 o 
   2   1   2    40179.40    39695.97    138.77 o 
   3   1   2     4458.96     4254.21     46.61 o 
   4   1   2      121.80      124.63      7.33 o 
   5   1   2     1433.91     1474.10     28.28 o 
   6   1   2      544.11      682.85     21.47 o 
   7   1   2     3108.63     3127.29     49.75 o 
   8   1   2        4.44       13.62      4.19 o 
   9   1   2      462.56      471.82     21.99 o 
  10   1   2      321.59      277.02     15.19 o 
  11   1   2       67.62       52.37      6.81 o 
  12   1   2       84.50       64.41      8.90 o 
  13   1   2      338.45      393.79     24.09 o 
  14   1   2       81.26       96.35     11.52 o 
  15   1   2      154.72      164.43     14.66 o 
  16   1   2        6.19       30.90     10.47 o 
  17   1   2      384.57      369.18     26.18 o 
  18   1   2      749.17      745.69     38.75 o 
  19   1   2       27.00       30.90      7.33 o 
  20   1   2        0.80        7.85      8.38 o 
 -20   2   2       27.43       26.71      6.81 o 
 -19   2   2       34.03       43.46      9.43 o 
 -18   2   2      686.50      596.97     37.70 o 
 -17   2   2      277.99      256.59     24.09 o 
 -16   2   2        1.97        9.95      5.76 o 
 -15   2   2       44.52       46.61      8.38 o 
 -14   2   2     4586.33     4336.42     88.50 o 
 -13   2   2      311.31      288.54     18.85 o 
 -12   2   2        4.96        6.81      3.67 o 
 -11   2   2       40.40       94.26      9.95 o 
 -10   2   2      807.27      663.48     25.14 o 
  -9   2   2     1600.40     1878.89     39.80 o 
  -8   2   2      100.45      100.02      8.38 o 
  -7   2   2     3965.97     4175.66     58.65 o 
  -6   2   2    17371.72    18201.34     97.92 o 
  -5   2   2     4752.15     4555.83     50.79 o 
  -4   2   2      221.95      247.69      9.95 o 
  -3   2   2     1978.89     2206.18     26.71 o 
  -2   2   2    21325.73    22160.73    136.15 o 
   0   2   2     3793.65     3888.69     38.75 o 
   1   2   2    10401.85    12019.02     70.69 o 
   2   2   2     5009.92     4521.80     57.08 o 
   3   2   2      453.34     1027.42     21.47 o 
   4   2   2      569.98      634.67     18.33 o 
   5   2   2     6773.30     6811.76     70.69 o 
   6   2   2     3348.96     3596.49     43.99 o 
   7   2   2     5951.74     5912.11     61.79 o 
   8   2   2      189.03      217.84     12.57 o 
   9   2   2        2.00       22.52      4.71 o 
  10   2   2      130.17      135.10     11.00 o 
  11   2   2      162.50      181.19     14.14 o 
  12   2   2        4.50       13.09      4.71 o 
  13   2   2      303.01      290.11     21.99 o 
  14   2   2        8.06       12.57      6.81 o 
  15   2   2      340.15      333.05     25.66 o 
  16   2   2        2.27       15.71      4.71 o 
  17   2   2       40.35       50.27      8.38 o 
  18   2   2       42.53       13.62     12.04 o 
  19   2   2        0.49        3.67      7.33 o 
 -19   3   2      105.72      100.02     18.85 o 
 -18   3   2      168.99      158.15     19.90 o 
 -17   3   2        3.94       16.23      6.81 o 
 -16   3   2       74.12       67.55     12.57 o 
 -15   3   2      173.87      170.19     19.38 o 
 -14   3   2      111.57      103.68     14.14 o 
 -13   3   2       50.74       48.18      8.90 o 
 -12   3   2       10.84       36.66      5.76 o 
 -11   3   2      150.80      150.29     15.19 o 
 -10   3   2     3595.80     3636.29     70.17 o 
  -9   3   2      123.06      194.80     13.09 o 
  -8   3   2      560.33      636.77     21.99 o 
  -7   3   2      967.95     1345.28     28.80 o 
  -6   3   2       42.32       75.93      6.81 o 
  -5   3   2      368.29      964.58     23.04 o 
  -4   3   2      429.07      435.68     15.19 o 
  -2   3   2      569.87      793.87     27.75 o 
  -1   3   2      587.90     1096.54     26.18 o 
   0   3   2      586.20      528.37     16.23 o 
   1   3   2      104.81       78.03      5.76 o 
   2   3   2     1566.82     1745.36     41.89 o 
   3   3   2        0.53      255.55     14.14 o 
   4   3   2     2095.31     2216.13     46.08 o 
   5   3   2     3231.15     3434.68     49.75 o 
   6   3   2       91.11      181.71     13.09 o 
   7   3   2      408.09      499.05     23.04 o 
   8   3   2       86.16       81.69      9.43 o 
   9   3   2       22.69       54.98      7.85 o 
  10   3   2     6140.72     5926.77     94.78 o 
  11   3   2      527.14      534.66     28.28 o 
  12   3   2       24.76       56.03      9.43 o 
  13   3   2     1252.91     1175.09     46.08 o 
  14   3   2      503.68      556.13     32.47 o 
  15   3   2      145.86      135.63     19.38 o 
  16   3   2       39.66       41.37     10.47 o 
  17   3   2      170.22      217.32     26.18 o 
  18   3   2      145.77      137.20     21.99 o 
  19   3   2       10.69       16.23      7.33 o 
 -18   4   2      473.47      458.20     47.13 o 
 -17   4   2      522.57      445.63     38.23 o 
 -16   4   2      131.35      103.16     17.28 o 
 -15   4   2       77.57       92.16     13.62 o 
 -14   4   2     2525.24     2539.75     71.22 o 
 -13   4   2      507.49      507.43     30.37 o 
 -12   4   2        0.21       51.32      9.95 o 
 -11   4   2     1027.11     1099.68     41.89 o 
 -10   4   2      316.24      291.68     20.95 o 
  -9   4   2        1.84      135.10     13.62 o 
  -8   4   2     1034.34      908.55     30.90 o 
  -7   4   2      420.98      562.93     26.18 o 
  -6   4   2     8364.56     8761.34    100.02 o 
  -5   4   2     3571.47     3834.76     63.89 o 
  -4   4   2      230.50      339.33     14.66 o 
  -3   4   2     7609.19     7264.72     68.60 o 
  -2   4   2     3475.79     3373.41     53.94 o 
  -1   4   2     2293.00     2548.13     47.13 o 
   0   4   2      830.58     1004.90     26.18 o 
   1   4   2     1781.95     2269.01     44.51 o 
   2   4   2      229.84      264.97     15.19 o 
   3   4   2       10.54      328.86     20.42 o 
   4   4   2       17.16       23.56      5.24 o 
   5   4   2      382.34      326.76     19.38 o 
   6   4   2      427.38      434.64     24.09 o 
   7   4   2      285.67      246.64     18.33 o 
   8   4   2      231.11      202.13     16.23 o 
   9   4   2        5.14       31.42      4.71 o 
  10   4   2       25.69       25.66      6.28 o 
  11   4   2      150.79      139.29     15.19 o 
  12   4   2       40.87       65.46     12.57 o 
  13   4   2      185.48      142.44     21.99 o 
  14   4   2      854.83      883.41     50.27 o 
  15   4   2      173.83      128.82     19.90 o 
  16   4   2       10.49       34.04     12.04 o 
  17   4   2        2.35        8.90      6.28 o 
  18   4   2       41.40       27.23     11.52 o 
 -17   5   2       81.56       96.88     29.32 o 
 -16   5   2       11.70       22.52     14.14 o 
 -15   5   2      145.26      174.38     27.23 o 
 -14   5   2      325.44      292.20     34.04 o 
 -13   5   2       40.57       66.50     16.76 o 
 -12   5   2        7.79       -2.09      6.81 o 
 -11   5   2        0.10       -1.05      5.76 o 
 -10   5   2      184.59      184.85     19.90 o 
  -9   5   2        0.23        1.05      5.24 o 
  -8   5   2        0.07        1.05      3.67 o 
  -7   5   2        8.97      212.61     17.80 o 
  -6   5   2      219.98      212.61     17.28 o 
  -5   5   2       40.71       60.74      8.38 o 
  -4   5   2     1879.24     1965.29     46.61 o 
  -3   5   2     3303.11     3308.48     61.27 o 
  -2   5   2      755.43      679.19     26.71 o 
  -1   5   2      192.79      356.61     17.80 o 
   0   5   2     1321.03     1185.56     37.18 o 
   1   5   2      150.28      143.48     12.57 o 
   2   5   2      194.43      166.52     13.62 o 
   3   5   2       46.29      212.08     15.19 o 
   4   5   2      627.82      556.65     32.47 o 
   5   5   2      201.58      218.37     19.90 o 
   6   5   2       32.23       66.50     12.04 o 
   7   5   2     1613.17     1514.42     49.22 o 
   8   5   2       98.59      261.31     23.56 o 
   9   5   2     1077.92     1053.08     48.70 o 
  10   5   2      247.15      370.23     29.85 o 
  11   5   2      390.91      366.56     30.90 o 
  12   5   2       64.36      130.91     19.38 o 
  13   5   2      507.36      441.44     36.13 o 
  14   5   2      101.14      170.71     23.56 o 
  15   5   2       60.56       73.31     16.23 o 
  16   5   2        1.42       -5.24      8.38 o 
 -15   6   2      873.46      934.21     86.40 o 
 -14   6   2      192.81      213.13     38.75 o 
 -13   6   2      217.32      250.31     31.42 o 
 -12   6   2      125.58       97.40     18.33 o 
 -11   6   2      322.08      317.86     34.04 o 
 -10   6   2       35.90       22.52      5.76 o 
  -9   6   2      526.76      511.09     35.09 o 
  -8   6   2      106.80      108.92     17.80 o 
  -7   6   2      255.63      211.56     23.04 o 
  -6   6   2      339.17      317.86     24.09 o 
  -5   6   2      480.16      461.87     28.28 o 
  -4   6   2       65.06      135.63     14.66 o 
  -3   6   2     1282.04     1181.37     40.85 o 
  -2   6   2      279.98      303.72     23.04 o 
  -1   6   2     3799.76     3638.91     71.74 o 
   0   6   2      356.30      721.08     31.94 o 
   1   6   2     3482.82     3399.59     70.17 o 
   2   6   2      179.26      583.36     75.93 o 
   3   6   2      505.64      562.41     27.75 o 
   4   6   2     2062.48     1971.58     58.65 o 
   5   6   2      629.58      715.84     35.09 o 
   6   6   2     2410.99     2439.73     81.69 o 
   7   6   2      574.07      520.52     35.09 o 
   8   6   2       69.29       56.56     10.47 o 
   9   6   2       90.36      104.73     21.47 o 
  10   6   2      142.15      134.06     20.95 o 
  11   6   2       82.97       35.61     11.52 o 
  12   6   2       51.14       78.55     17.80 o 
  13   6   2       10.05       14.66     10.47 o 
  14   6   2      145.56      104.73     25.14 o 
  15   6   2       34.06       51.32     16.23 o 
 -13   7   2      401.37      429.40     57.60 o 
 -12   7   2       20.74       47.65     18.85 o 
 -11   7   2       29.21       67.55     19.38 o 
 -10   7   2       18.66       76.98     20.95 o 
  -9   7   2       12.24       38.23      9.95 o 
  -8   7   2      205.61      191.14     20.42 o 
  -7   7   2      212.68      227.27     22.52 o 
  -6   7   2      392.87      330.43     31.42 o 
  -5   7   2     1940.14     2006.14     75.41 o 
  -4   7   2     1536.06     1408.12     57.08 o 
  -3   7   2      265.37      260.26     23.04 o 
  -2   7   2      173.73      175.95     18.85 o 
  -1   7   2       72.79      309.48     26.18 o 
   0   7   2     1320.07     1255.21     59.70 o 
   1   7   2       16.31       36.13     12.57 o 
   2   7   2      386.59      389.08     32.99 o 
   3   7   2      660.51      712.18     53.94 o 
   4   7   2      317.21      315.77     36.13 o 
   5   7   2      179.72      118.87     21.47 o 
   6   7   2      147.58      118.87     21.99 o 
   7   7   2      217.52      237.22     31.42 o 
   8   7   2       72.64      105.78     20.95 o 
   9   7   2      196.85      189.04     34.56 o 
  10   7   2      388.16      373.37     51.84 o 
  11   7   2       12.58       30.90     11.00 o 
  12   7   2       27.79       68.08     23.56 o 
  13   7   2      269.23      284.87     45.56 o 
 -10   8   2       11.96       18.33     10.47 o 
  -9   8   2        0.05       20.95     11.52 o 
  -8   8   2       38.19       46.61     15.19 o 
  -7   8   2       32.05       63.89     19.90 o 
  -6   8   2       32.88       47.13      8.38 o 
  -5   8   2      556.20      449.82     47.13 o 
  -4   8   2       79.07      196.37     39.27 o 
  -3   8   2      120.65       93.21     23.56 o 
  -2   8   2       28.51       30.37     13.09 o 
  -1   8   2      207.87      224.65     30.90 o 
   0   8   2      186.79      206.85     29.85 o 
   1   8   2      383.76      459.77     44.51 o 
   2   8   2      686.67      643.58     53.41 o 
   3   8   2       41.16       66.50     15.71 o 
   4   8   2      523.03      337.24     40.85 o 
   5   8   2       39.41      102.64     25.66 o 
   6   8   2      118.42       71.74     20.42 o 
   7   8   2        0.97       -1.57      7.33 o 
   8   8   2      689.54      563.46     54.98 o 
   9   8   2        1.47       33.51     13.62 o 
  -4   9   2      439.07      319.96     47.65 o 
  -3   9   2      753.95      762.97     74.88 o 
  -2   9   2      451.86      466.06     56.56 o 
  -1   9   2      111.60      327.81     46.08 o 
   0   9   2      377.96      386.98     50.27 o 
   1   9   2      123.06      175.43     34.04 o 
   2   9   2       69.88       79.07     23.04 o 
   3   9   2        2.63       75.41     18.33 o 
 -19   0   3      431.55      381.75     39.27 o 
 -17   0   3        0.00       34.56     12.57 o 
 -15   0   3      214.81      182.23     23.04 o 
 -13   0   3       65.54       60.22     11.52 o 
 -11   0   3      193.28      271.26     29.32 o 
  -9   0   3        0.01       50.79      7.85 o 
  -7   0   3      294.43      383.32     20.95 o 
  -5   0   3       19.99       16.76      2.62 o 
  -3   0   3    30497.08    29023.80    522.09 o 
   1   0   3     7190.63     7141.14    101.07 o 
   3   0   3       12.88       21.47      5.24 o 
   5   0   3    47230.78    49234.95    224.65 o 
   7   0   3       46.36       58.65      8.90 o 
   9   0   3     1386.96     1290.82     47.65 o 
  11   0   3        5.74       12.57      5.76 o 
  13   0   3      128.25      141.39     17.28 o 
  15   0   3       40.93       71.22     12.57 o 
  17   0   3      681.21      612.16     40.85 o 
  19   0   3        2.33       13.09     13.09 o 
 -20   1   3        0.05       -5.24      9.95 o 
 -19   1   3     2085.30     1854.80     68.08 o 
 -18   1   3      569.25      523.14     35.09 o 
 -17   1   3        3.68       10.47      5.76 o 
 -16   1   3      313.96      285.92     23.56 o 
 -15   1   3     3020.71     2895.31     71.74 o 
 -14   1   3       13.49       21.47      5.76 o 
 -13   1   3        0.15        3.67      4.71 o 
 -12   1   3       24.66       20.42      3.14 o 
 -11   1   3      188.60      263.92     15.19 o 
 -10   1   3       48.75       49.75      6.81 o 
  -9   1   3       10.04       13.62      2.09 o 
  -8   1   3      242.82      405.84     19.90 o 
  -7   1   3     2020.52     2334.47     39.27 o 
  -6   1   3       67.45      132.49      8.90 o 
  -5   1   3      115.48      132.49      8.38 o 
  -4   1   3      289.63      327.81     10.47 o 
  -3   1   3     6358.08     6344.13     46.61 o 
  -2   1   3      151.53      269.68      7.33 o 
  -1   1   3       25.98       25.66      3.14 o 
   0   1   3      814.52      821.62     17.80 o 
   1   1   3    85915.95    83280.65    292.20 o 
   2   1   3     1311.83     1231.65     29.32 o 
   3   1   3        0.05       38.23      4.71 o 
   4   1   3     2607.48     2461.72     36.66 o 
   5   1   3     3119.63     2814.14     39.80 o 
   6   1   3      215.60      183.28     11.00 o 
   7   1   3       69.97       67.55      7.33 o 
   8   1   3      268.04      255.55     15.19 o 
   9   1   3     1904.94     2148.57     47.13 o 
  10   1   3      100.13      133.01     12.04 o 
  11   1   3       16.07       41.89      6.28 o 
  12   1   3       16.80        9.95      5.24 o 
  13   1   3     4784.99     4814.00     73.84 o 
  14   1   3       29.24       20.95      4.19 o 
  15   1   3        3.20       26.71      6.28 o 
  16   1   3       10.56       -2.09      3.67 o 
  17   1   3       56.00       61.27     11.52 o 
  18   1   3       81.43       77.50     13.09 o 
  19   1   3       25.97       32.99      7.85 o 
 -20   2   3      470.68      461.34     39.80 o 
 -19   2   3      235.93      277.54     29.85 o 
 -18   2   3        3.66       -3.67      4.71 o 
 -17   2   3        2.98       15.19      6.28 o 
 -16   2   3        0.38        0.00      6.81 o 
 -15   2   3     1388.81     1227.98     48.70 o 
 -14   2   3      598.81      611.63     32.99 o 
 -13   2   3      108.94      122.54     12.57 o 
 -12   2   3      150.77      153.96     13.09 o 
 -11   2   3      832.04      717.94     27.75 o 
 -10   2   3        0.35       82.74      8.90 o 
  -9   2   3      401.89      476.01     20.42 o 
  -8   2   3     2433.46     2557.55     45.56 o 
  -7   2   3     5786.91     5552.88     63.36 o 
  -6   2   3        2.52       18.85      3.67 o 
  -5   2   3      322.08      359.75     13.09 o 
  -4   2   3      197.26      183.28      8.38 o 
  -3   2   3     7425.74     8699.02     67.55 o 
  -1   2   3      451.80      489.10     15.19 o 
   0   2   3      853.29     1413.88     23.56 o 
   1   2   3       12.61       32.99      3.14 o 
   2   2   3      216.12      658.76     25.66 o 
   3   2   3       37.49       40.32      5.24 o 
   4   2   3     1898.83     1855.85     34.04 o 
   5   2   3     4081.00     4084.54     58.65 o 
   6   2   3     7242.34     6867.27     76.45 o 
   7   2   3       13.61      112.59     10.47 o 
   8   2   3     3586.56     3571.35     52.37 o 
   9   2   3     4332.42     4501.37     62.32 o 
  10   2   3     1203.44     1175.09     33.51 o 
  11   2   3      358.01      312.62     18.33 o 
  12   2   3        0.31       12.57      5.76 o 
  13   2   3      663.02      639.39     32.99 o 
  14   2   3      171.47      159.19     17.80 o 
  15   2   3       10.83       25.14      8.90 o 
  16   2   3       10.62       59.17     10.47 o 
  17   2   3      184.76      168.62     21.99 o 
  18   2   3      153.36      134.58     18.85 o 
  19   2   3        1.27       18.33      7.33 o 
 -19   3   3       19.52       36.66     11.00 o 
 -18   3   3      301.93      321.00     28.28 o 
 -17   3   3      122.67      126.73     17.28 o 
 -16   3   3      712.22      724.22     39.80 o 
 -15   3   3     2116.53     2110.35     65.46 o 
 -14   3   3      841.66      788.11     38.75 o 
 -13   3   3       78.22      104.21     13.62 o 
 -12   3   3       85.09       92.69     13.09 o 
 -11   3   3      854.75      777.63     34.04 o 
 -10   3   3        3.23       64.93      8.90 o 
  -9   3   3       82.69       87.45      8.90 o 
  -8   3   3      260.12      485.96     18.33 o 
  -7   3   3      751.39      782.35     23.04 o 
  -6   3   3      736.03     1204.94     27.75 o 
  -5   3   3      508.66      490.14     16.23 o 
  -4   3   3     2281.47     2515.66     37.70 o 
  -3   3   3    11923.41    13347.55    124.11 o 
  -2   3   3      324.95      452.97     16.76 o 
  -1   3   3      655.56      666.62     19.90 o 
   0   3   3      117.49      136.15      8.38 o 
   1   3   3     2100.93     2457.53     35.09 o 
   2   3   3       34.12      109.97      9.43 o 
   3   3   3       28.96      134.06     12.57 o 
   4   3   3     1620.75     1631.72     43.99 o 
   5   3   3     3398.72     3231.50     48.70 o 
   6   3   3     1103.20     1152.05     32.99 o 
   7   3   3      174.72      195.32     14.14 o 
   8   3   3      129.02      142.96     13.09 o 
   9   3   3     1311.12     1537.46     45.03 o 
  10   3   3      478.99      501.67     26.71 o 
  11   3   3      158.99      154.48     15.71 o 
  12   3   3      165.30      216.27     19.38 o 
  13   3   3     1300.86     1269.87     48.18 o 
  14   3   3       82.99      165.48     21.47 o 
  15   3   3        0.25        2.62      6.28 o 
  16   3   3       85.56       63.36     14.14 o 
  17   3   3      125.49      100.02     18.85 o 
  18   3   3        5.57       11.52     11.52 o 
 -18   4   3        0.00        7.85     12.04 o 
 -17   4   3      153.88      180.66     29.32 o 
 -16   4   3      208.90      215.75     22.52 o 
 -15   4   3       55.36       38.23      8.38 o 
 -14   4   3        0.29       18.85      6.28 o 
 -13   4   3      111.79      114.16     14.66 o 
 -12   4   3       38.59       53.41      9.43 o 
 -11   4   3     1338.26     1347.37     46.08 o 
 -10   4   3      943.44      899.12     36.13 o 
  -9   4   3       35.02       91.64     10.47 o 
  -8   4   3     1579.89     1548.98     40.32 o 
  -7   4   3     3471.48     3490.71     64.41 o 
  -6   4   3        0.95       43.99      7.33 o 
  -5   4   3      319.59      358.18     15.71 o 
  -4   4   3        1.90        7.33      3.14 o 
  -3   4   3     3302.52     3466.62     46.61 o 
  -2   4   3     1462.21     1592.45     37.70 o 
  -1   4   3      525.90      534.66     20.95 o 
   0   4   3      765.60      862.99     24.09 o 
   1   4   3      180.06      225.70     11.52 o 
   2   4   3      626.18      816.91     25.66 o 
   3   4   3       54.93       72.79     10.47 o 
   4   4   3      250.79      356.61     23.04 o 
   5   4   3      317.70      313.15     21.99 o 
   6   4   3     1115.77     1111.20     38.23 o 
   7   4   3        3.09      153.43     16.23 o 
   8   4   3     1756.02     1606.06     46.08 o 
   9   4   3      589.65      636.77     29.85 o 
  10   4   3     1386.47     1340.04     54.98 o 
  11   4   3      142.70      229.89     23.04 o 
  12   4   3     1066.89     1008.57     50.79 o 
  13   4   3     1477.25     1480.91     64.41 o 
  14   4   3      411.26      393.79     33.51 o 
  15   4   3        4.59       17.80      9.95 o 
  16   4   3        1.45       25.66      7.85 o 
  17   4   3      213.62      233.55     27.75 o 
  18   4   3        6.76        8.38     13.09 o 
 -17   5   3       24.51       29.85     14.14 o 
 -16   5   3      375.12      477.05     61.27 o 
 -15   5   3      215.58      257.64     43.99 o 
 -14   5   3      504.01      519.99     44.51 o 
 -13   5   3      253.97      303.72     27.23 o 
 -12   5   3      332.98      431.50     32.47 o 
 -11   5   3        0.05        7.33      5.24 o 
 -10   5   3        1.60        8.90      5.76 o 
  -9   5   3       16.50       32.47      7.85 o 
  -8   5   3       72.31       65.46      9.95 o 
  -7   5   3      903.49      897.55     37.70 o 
  -6   5   3        8.69       81.17     11.00 o 
  -5   5   3        1.81       30.37      6.28 o 
  -4   5   3     1999.96     2111.92     48.18 o 
  -3   5   3      633.95      725.27     27.75 o 
  -2   5   3     2824.54     2624.58     53.94 o 
  -1   5   3        1.18      218.89     13.62 o 
   0   5   3     1976.76     1774.68     38.23 o 
   1   5   3      694.34      880.79     43.99 o 
   2   5   3      912.72      885.51     30.37 o 
   3   5   3       76.91      161.81     13.09 o 
   4   5   3      262.49      345.09     25.14 o 
   5   5   3       87.28       89.55     12.57 o 
   6   5   3       62.49       88.50     12.57 o 
   7   5   3      388.54      394.32     28.28 o 
   8   5   3      139.69      272.83     28.80 o 
   9   5   3       53.73       80.12     16.23 o 
  10   5   3       98.31       95.31     16.76 o 
  11   5   3      158.63      141.39     19.38 o 
  12   5   3       23.35       55.51     12.57 o 
  13   5   3       10.74       39.80     11.00 o 
  14   5   3       65.34      104.21     21.47 o 
  15   5   3       23.65       57.08     16.23 o 
  16   5   3        1.89       -0.52      8.90 o 
 -15   6   3      192.06      187.47     40.32 o 
 -14   6   3      188.56      190.61     37.70 o 
 -13   6   3        2.00        8.38      9.43 o 
 -12   6   3        1.82        5.24      7.85 o 
 -11   6   3      102.49      301.10     34.56 o 
 -10   6   3       61.56       66.50     13.09 o 
  -9   6   3      233.07      214.70     21.99 o 
  -8   6   3       13.04       11.52      7.33 o 
  -7   6   3      509.79      462.91     28.80 o 
  -6   6   3      122.77      140.34     16.76 o 
  -5   6   3      410.03      427.83     27.75 o 
  -4   6   3     1211.34     1200.75     46.08 o 
  -3   6   3      668.52      667.67     33.51 o 
  -2   6   3     1444.59     1206.51     47.65 o 
  -1   6   3     2323.94     2228.17     65.46 o 
   0   6   3     1274.80     1218.03     48.18 o 
   1   6   3       81.60       86.93     12.57 o 
   2   6   3        7.72       78.55     10.47 o 
   3   6   3       47.16      107.35     14.14 o 
   4   6   3     1268.79     1088.69     42.42 o 
   5   6   3     3111.55     2928.30     71.22 o 
   6   6   3      114.77      273.35     26.18 o 
   7   6   3       37.88       55.51      8.90 o 
   8   6   3      397.89      401.65     31.42 o 
   9   6   3       43.32       16.76      8.90 o 
  10   6   3      187.51      237.22     31.94 o 
  11   6   3       10.52       66.50     16.76 o 
  12   6   3      236.54      281.73     34.56 o 
  13   6   3       13.08       27.75     13.09 o 
  14   6   3      648.64      754.59     59.70 o 
  15   6   3      388.83      406.88     53.94 o 
 -13   7   3      169.22      214.70     41.37 o 
 -12   7   3      296.42      318.91     48.18 o 
 -11   7   3       28.32       43.99     17.28 o 
 -10   7   3        0.08        5.24      8.38 o 
  -9   7   3       40.20       15.71      7.85 o 
  -8   7   3      147.69      144.01     18.33 o 
  -7   7   3      824.05      776.06     41.89 o 
  -6   7   3       24.09       48.70     11.52 o 
  -5   7   3       59.55       42.94     11.00 o 
  -4   7   3      429.31      380.18     28.80 o 
  -3   7   3       24.19       36.13      8.38 o 
  -2   7   3      881.52      759.31     40.85 o 
  -1   7   3       81.74      384.89     33.51 o 
   0   7   3     2840.11     2744.50     87.97 o 
   1   7   3      767.00      733.65     45.03 o 
   2   7   3     1816.29     1838.04     71.22 o 
   3   7   3        7.30      191.66     23.56 o 
   4   7   3       55.88       76.98     16.23 o 
   5   7   3        0.68       -6.81      6.81 o 
   6   7   3       89.13       88.50     19.38 o 
   7   7   3      356.65      318.38     36.66 o 
   8   7   3       36.17       21.99     12.04 o 
   9   7   3      101.86      107.87     27.75 o 
  10   7   3       56.93       27.23     13.09 o 
  11   7   3      139.60      149.24     32.47 o 
  12   7   3      197.70      228.32     39.27 o 
 -10   8   3      135.71      177.00     27.75 o 
  -9   8   3       47.75       75.41     18.85 o 
  -8   8   3      554.38      492.24     45.56 o 
  -7   8   3      223.16      231.98     38.75 o 
  -6   8   3      162.03      170.71     31.42 o 
  -5   8   3     1340.44     1228.50     95.31 o 
  -4   8   3      201.84      197.42     35.09 o 
  -3   8   3        2.41       52.37     20.95 o 
  -2   8   3     1088.77     1068.79     67.03 o 
  -1   8   3      413.36      383.84     40.32 o 
   0   8   3        5.56       19.90     11.00 o 
   1   8   3       44.47       75.93     18.85 o 
   2   8   3      139.11      242.98     34.56 o 
   3   8   3        4.05        5.24      9.95 o 
   4   8   3      123.64      122.01     24.09 o 
   5   8   3      541.12      594.35     55.51 o 
   6   8   3       73.09      105.26     20.95 o 
   7   8   3        0.27       29.85     15.19 o 
   8   8   3      853.64      745.17     62.32 o 
   9   8   3        4.76       -1.05     13.62 o 
  -3   9   3       93.22      164.95     35.09 o 
  -2   9   3      205.58      182.76     32.99 o 
  -1   9   3       60.80      166.00     31.42 o 
   0   9   3      424.61      386.46     49.22 o 
   1   9   3       15.71        4.71     12.04 o 
   2   9   3      294.91      295.87     37.70 o 
   3   9   3       43.50       65.46     14.14 o 
 -20   0   4     3482.05     3068.12    114.16 o 
 -18   0   4       28.83       15.71      9.43 o 
 -16   0   4     2839.77     2538.18     90.07 o 
 -14   0   4      197.21      174.90     21.99 o 
 -12   0   4      186.15      325.19     33.51 o 
 -10   0   4       21.12       25.66      4.19 o 
  -8   0   4      103.72      269.16     20.42 o 
  -6   0   4       18.65       19.38      3.67 o 
  -4   0   4    13098.50    11702.21    115.73 o 
  -2   0   4        4.57        6.28      1.57 o 
   0   0   4     3014.11     2483.72     35.09 o 
   2   0   4       16.19       14.66      3.67 o 
   4   0   4     3758.71     3174.42     68.60 o 
   6   0   4        0.08        2.62      4.19 o 
   8   0   4      349.60      864.04     44.51 o 
  10   0   4        0.22       13.09      4.19 o 
  12   0   4    16823.68    15729.15    171.76 o 
  14   0   4        0.00       17.28      6.81 o 
  16   0   4        6.40       -1.57      6.81 o 
  18   0   4       66.79       67.03     18.85 o 
 -20   1   4      131.66      133.01     18.33 o 
 -19   1   4       25.36       27.23      7.85 o 
 -18   1   4       19.61       41.89      8.90 o 
 -17   1   4      760.62      693.32     38.23 o 
 -16   1   4        1.63        8.90      6.28 o 
 -15   1   4        2.53        7.33      5.76 o 
 -14   1   4        4.54       33.51      7.33 o 
 -13   1   4       13.67        5.24      5.24 o 
 -12   1   4      216.71      228.84     14.66 o 
 -11   1   4        0.84        0.00      2.09 o 
 -10   1   4        2.33        6.81      3.14 o 
  -9   1   4      199.96      232.50     12.57 o 
  -8   1   4      324.00      480.72     20.42 o 
  -7   1   4     1110.90     1224.31     29.32 o 
  -6   1   4       49.23       51.32      5.76 o 
  -5   1   4      100.66      116.25      7.85 o 
  -4   1   4    32430.94    32577.88    200.56 o 
  -3   1   4     2409.78     2527.18     26.18 o 
  -2   1   4       39.57       36.13      3.14 o 
  -1   1   4       18.93       43.99      4.19 o 
   0   1   4    22083.00    23335.30    277.54 o 
   1   1   4       64.89       85.36      5.76 o 
   2   1   4       61.55       53.94      6.81 o 
   3   1   4      850.18      763.49     19.90 o 
   4   1   4       11.77       14.14      3.67 o 
   5   1   4     2407.44     2193.61     42.94 o 
   6   1   4       47.50       50.27      6.28 o 
   7   1   4      466.62      506.38     21.99 o 
   8   1   4     5437.30     5284.77     70.17 o 
   9   1   4      119.53      163.38     12.04 o 
  10   1   4       35.19       24.09      4.71 o 
  11   1   4      269.27      279.63     16.76 o 
  12   1   4    11816.39    11830.51    118.35 o 
  13   1   4      517.17      507.43     24.09 o 
  14   1   4        0.75        6.28      3.67 o 
  15   1   4      128.88      131.44     15.19 o 
  16   1   4     1679.49     1681.47     54.46 o 
  17   1   4       36.71       85.36     13.62 o 
  18   1   4        4.57       10.47      6.81 o 
  19   1   4       31.76       27.23      9.43 o 
 -20   2   4     1619.03     1591.92     86.93 o 
 -19   2   4      519.24      466.06     38.75 o 
 -18   2   4       30.72       22.52      6.28 o 
 -17   2   4      258.90      256.59     27.23 o 
 -16   2   4     1615.92     1776.78     60.74 o 
 -15   2   4     2256.00     2061.65     63.36 o 
 -14   2   4       20.77       23.56      6.28 o 
 -13   2   4     1811.88     1829.66     48.18 o 
 -12   2   4     2237.49     2141.24     49.75 o 
 -11   2   4      179.56      215.75     15.19 o 
 -10   2   4        2.01        4.71      2.62 o 
  -9   2   4      267.66      423.64     19.38 o 
  -8   2   4      655.26      823.72     25.66 o 
  -7   2   4      539.35      540.94     19.90 o 
  -6   2   4       31.12       35.61      4.71 o 
  -5   2   4     2207.16     2326.62     33.51 o 
  -4   2   4    20816.46    21511.92    104.21 o 
  -3   2   4     2132.14     2070.55     26.18 o 
  -2   2   4       76.84       86.40      5.76 o 
  -1   2   4     2232.13     2249.64     31.42 o 
   0   2   4      591.80      755.64     20.95 o 
   1   2   4       23.86       57.08      5.76 o 
   2   2   4        3.33       34.04      3.67 o 
   3   2   4       18.94       48.70      4.19 o 
   4   2   4      179.03      127.77     10.47 o 
   5   2   4      506.02      501.14     23.56 o 
   6   2   4      192.55      209.46     14.66 o 
   7   2   4     2736.77     2591.07     50.27 o 
   8   2   4     5402.83     5175.85     75.41 o 
   9   2   4     2635.60     2505.71     54.98 o 
  10   2   4       40.82       39.80      7.85 o 
  11   2   4     1589.34     1675.19     49.75 o 
  12   2   4     2712.80     2792.15     67.55 o 
  13   2   4      303.22      458.20     28.28 o 
  14   2   4       30.69       51.84     10.47 o 
  15   2   4       34.57       56.56     10.47 o 
  16   2   4       32.37       13.62      8.90 o 
  17   2   4      776.98      747.26     48.18 o 
  18   2   4       13.62       25.14      8.90 o 
  19   2   4      571.86      631.53     47.65 o 
 -19   3   4       12.33       35.61     15.19 o 
 -18   3   4       62.47       69.12     15.19 o 
 -17   3   4      670.07      602.73     37.18 o 
 -16   3   4       19.09       21.47      5.76 o 
 -15   3   4       68.88       37.70      6.81 o 
 -14   3   4      136.13      155.00     17.28 o 
 -13   3   4      316.07      300.58     23.04 o 
 -12   3   4      124.94      144.53     15.71 o 
 -11   3   4       18.74       25.66      7.33 o 
 -10   3   4       14.33       16.76      5.24 o 
  -9   3   4        0.42       19.90      4.19 o 
  -8   3   4      355.34      268.11     14.14 o 
  -7   3   4       67.58      150.81     10.47 o 
  -6   3   4      813.72      887.08     23.56 o 
  -5   3   4      643.37      653.00     18.85 o 
  -4   3   4      488.39      447.20     17.28 o 
  -3   3   4      596.71      753.55     19.38 o 
  -2   3   4      465.96      479.15     17.28 o 
  -1   3   4      153.47      233.03     11.52 o 
   0   3   4      207.60      280.68     11.52 o 
   1   3   4      160.67      190.09      9.95 o 
   2   3   4      105.52      103.68      6.81 o 
   3   3   4     1590.95     1669.95     43.46 o 
   4   3   4     5150.00     6190.17    145.58 o 
   5   3   4     2039.40     2138.62     64.41 o 
   6   3   4        4.24       51.84      7.85 o 
   7   3   4      447.42      541.46     24.09 o 
   8   3   4      472.32      394.84     21.47 o 
   9   3   4     2019.99     1919.21     49.75 o 
  10   3   4      179.45      310.01     20.95 o 
  11   3   4     2794.62     2850.28     67.03 o 
  12   3   4     6334.17     6264.01    102.64 o 
  13   3   4     1608.82     1680.42     65.46 o 
  14   3   4      145.70      124.11     17.28 o 
  15   3   4      369.13      379.65     32.99 o 
  16   3   4      136.56       93.73     17.80 o 
  17   3   4       86.43       97.40     17.80 o 
  18   3   4       42.55       31.42     11.00 o 
 -18   4   4       67.46       36.13     16.23 o 
 -17   4   4      245.24      224.65     30.90 o 
 -16   4   4      853.85      919.02     51.84 o 
 -15   4   4     1019.51      935.78     44.51 o 
 -14   4   4      358.80      360.28     26.71 o 
 -13   4   4      590.42      553.51     31.94 o 
 -12   4   4      610.02      675.52     34.04 o 
 -11   4   4      812.04      852.52     36.66 o 
 -10   4   4        5.84       48.18      7.33 o 
  -9   4   4      822.48      880.27     31.42 o 
  -8   4   4      481.63      488.05     22.52 o 
  -7   4   4     1234.20     1269.35     38.23 o 
  -6   4   4      195.98      206.32     15.19 o 
  -5   4   4     2436.28     2517.23     42.94 o 
  -4   4   4     4198.97     4451.10     61.27 o 
  -3   4   4     1705.39     1620.72     32.47 o 
  -2   4   4       56.38      148.72     12.04 o 
  -1   4   4     2571.00     2656.00     46.61 o 
   0   4   4      226.30      434.64     27.75 o 
   1   4   4      138.51      164.43      9.43 o 
   2   4   4       20.84       65.98      6.28 o 
   3   4   4       23.86       56.03     10.47 o 
   4   4   4       87.83       89.02     11.52 o 
   5   4   4      842.45      899.12     37.70 o 
   6   4   4      124.22      139.82     18.33 o 
   7   4   4     1141.35     1191.32     54.98 o 
   8   4   4     1745.83     1823.38     54.46 o 
   9   4   4     1228.24     1137.39     58.13 o 
  10   4   4      218.25      186.42     19.90 o 
  11   4   4      199.80      343.52     28.80 o 
  12   4   4       12.48      102.64     17.80 o 
  13   4   4        8.68      159.72     20.42 o 
  14   4   4        0.88       -3.14      9.95 o 
  15   4   4      245.47      327.29     38.23 o 
  16   4   4      125.69      169.14     27.23 o 
  17   4   4       33.09       46.08     14.66 o 
 -17   5   4      185.28      208.94     43.46 o 
 -16   5   4       64.23       65.46     24.09 o 
 -15   5   4       43.48      113.11     30.37 o 
 -14   5   4      528.70      505.85     44.51 o 
 -13   5   4        1.70        6.81      4.19 o 
 -12   5   4     1154.89     1105.44     51.32 o 
 -11   5   4       23.57       13.09      5.76 o 
 -10   5   4       26.44       27.75      7.85 o 
  -9   5   4       18.48       36.13      9.95 o 
  -8   5   4     1147.76     1079.26     46.08 o 
  -7   5   4      876.83      782.35     45.56 o 
  -6   5   4       86.34      166.00     17.80 o 
  -5   5   4      511.59      492.24     23.56 o 
  -4   5   4      193.09      199.51     14.66 o 
  -3   5   4     1124.82     1001.76     32.47 o 
  -2   5   4      240.19      358.71     19.38 o 
  -1   5   4     1789.92     1716.55     39.27 o 
   0   5   4      204.23      173.85     12.04 o 
   1   5   4      419.16      343.52     18.85 o 
   2   5   4      124.76      112.06     10.47 o 
   3   5   4       28.41       27.75      5.24 o 
   4   5   4       83.85      118.87     13.09 o 
   5   5   4      546.97      532.56     31.94 o 
   6   5   4      640.01      580.21     34.04 o 
   7   5   4      543.04      561.36     40.85 o 
   8   5   4      139.19      531.51     47.65 o 
   9   5   4      302.06      305.29     31.94 o 
  10   5   4       56.84      166.52     24.09 o 
  11   5   4      806.68      795.44     53.94 o 
  12   5   4      247.10      213.13     28.28 o 
  13   5   4      607.18      647.24     51.84 o 
  14   5   4      138.07      153.43     26.18 o 
  15   5   4      486.76      534.66     49.75 o 
  16   5   4      381.29      361.85     42.94 o 
 -15   6   4       19.28      123.06     32.47 o 
 -14   6   4       25.03       36.13     16.76 o 
 -13   6   4       22.89       47.65     19.90 o 
 -12   6   4        2.66       21.99     13.09 o 
 -11   6   4        2.01       22.52     11.52 o 
 -10   6   4       35.75       64.41     13.09 o 
  -9   6   4      419.13      477.58     34.04 o 
  -8   6   4       26.10        9.95      9.43 o 
  -7   6   4       29.77       51.32     11.00 o 
  -6   6   4        5.95       -1.05      4.19 o 
  -5   6   4      173.32      167.57     17.28 o 
  -4   6   4       39.87       77.50     15.71 o 
  -3   6   4      611.02      594.88     31.42 o 
  -2   6   4       51.76      103.16     12.04 o 
  -1   6   4     1389.61     1224.84     47.65 o 
   0   6   4      247.96      594.88     50.27 o 
   1   6   4     1000.99      895.98     46.08 o 
   2   6   4       16.35      190.61     21.47 o 
   3   6   4     1613.53     1671.00     79.60 o 
   4   6   4      952.06      944.16     46.61 o 
   5   6   4       86.51      107.87     16.23 o 
   6   6   4       61.89       24.09      6.28 o 
   7   6   4      207.01      278.59     30.37 o 
   8   6   4       41.54       19.90     12.04 o 
   9   6   4        5.05       17.28      7.85 o 
  10   6   4        1.26       11.00      9.43 o 
  11   6   4        3.91      105.78     21.99 o 
  12   6   4      153.23      234.08     30.90 o 
  13   6   4      418.40      520.52     48.70 o 
  14   6   4      288.73      322.57     39.80 o 
 -13   7   4      754.71      801.72     76.98 o 
 -12   7   4       20.18        8.38      9.43 o 
 -11   7   4      361.87      383.32     40.85 o 
 -10   7   4        1.85       12.57      9.95 o 
  -9   7   4       75.98       89.55     16.23 o 
  -8   7   4       66.39       71.22     13.62 o 
  -7   7   4      488.40      487.53     32.99 o 
  -6   7   4      280.37      270.73     28.28 o 
  -5   7   4      551.04      525.75     38.75 o 
  -4   7   4        2.26        9.95      8.38 o 
  -3   7   4     1695.00     1645.34     59.70 o 
  -2   7   4      580.71      640.44     42.42 o 
  -1   7   4     1531.83     1467.82     63.36 o 
   0   7   4      116.30      150.81     21.47 o 
   1   7   4      213.09      164.43     20.95 o 
   2   7   4      721.67      717.94     45.03 o 
   3   7   4       21.60       33.51      9.95 o 
   4   7   4       83.58       53.41     14.14 o 
   5   7   4      231.24      210.51     24.61 o 
   6   7   4      382.79      401.65     34.04 o 
   7   7   4      815.27      881.32     52.37 o 
   8   7   4       77.11      100.54     17.80 o 
   9   7   4        3.94       27.23     17.28 o 
  10   7   4        0.08       70.69     20.42 o 
  11   7   4      803.10      817.43     76.98 o 
  12   7   4      127.87      172.28     37.70 o 
 -10   8   4      193.76      293.77     36.13 o 
  -9   8   4       30.52       37.70     14.14 o 
  -8   8   4       18.77       15.19      9.95 o 
  -7   8   4      220.69      275.97     38.75 o 
  -6   8   4       20.26       64.41     19.38 o 
  -5   8   4      155.87      256.59     32.99 o 
  -4   8   4      103.38      109.97     21.99 o 
  -3   8   4      245.85      212.61     29.32 o 
  -2   8   4        4.23       27.75     10.47 o 
  -1   8   4      275.74      303.20     36.13 o 
   0   8   4      450.42      473.39     44.51 o 
   1   8   4      171.50      135.63     24.61 o 
   2   8   4        2.43       39.80     15.71 o 
   3   8   4      352.70      366.04     42.42 o 
   4   8   4      355.45      300.06     39.80 o 
   5   8   4      478.27      466.58     49.22 o 
   6   8   4        0.91       63.89     19.90 o 
   7   8   4      104.01      191.14     29.85 o 
   8   8   4       84.34      102.64     21.99 o 
   9   8   4      541.10      559.79     71.74 o 
  -3   9   4      291.07      321.00     64.93 o 
  -2   9   4      245.84      280.68     62.32 o 
  -1   9   4       79.67      120.97     27.23 o 
   0   9   4        0.44        1.57     17.80 o 
   1   9   4      199.10      176.47     26.71 o 
   2   9   4      329.24      319.43     39.27 o 
 -19   0   5        2.32        9.43      8.90 o 
 -17   0   5      104.62       91.12     16.76 o 
 -15   0   5       10.04       48.70     12.04 o 
 -13   0   5      321.28      343.00     28.80 o 
 -11   0   5       56.43       47.13     12.57 o 
  -9   0   5     4749.15     5892.21     96.88 o 
  -7   0   5        0.60        8.90      3.14 o 
  -5   0   5     6528.84     6604.91     90.59 o 
  -3   0   5        1.98        0.00      4.19 o 
  -1   0   5     6246.82     6953.15     62.84 o 
   1   0   5        1.93        0.52      2.09 o 
   3   0   5     8295.30     7243.78     95.31 o 
   5   0   5       14.70       59.17     12.04 o 
   7   0   5     4654.92     4684.13    106.30 o 
   9   0   5        0.08        6.81      5.24 o 
  11   0   5      460.87      570.26     31.42 o 
  13   0   5      137.16      170.71     18.33 o 
  15   0   5      102.65      159.19     23.56 o 
  17   0   5        1.33        8.90      7.85 o 
  19   0   5     5186.70     5341.32    155.53 o 
 -20   1   5       27.55       30.90      9.43 o 
 -19   1   5        0.40       -2.09      4.71 o 
 -18   1   5       81.34       86.40     14.66 o 
 -17   1   5     7293.37     6725.88    118.87 o 
 -16   1   5      274.82      291.15     23.56 o 
 -15   1   5       38.72       40.32      8.38 o 
 -14   1   5       13.69       12.04      5.76 o 
 -13   1   5     3628.11     3368.18     63.89 o 
 -12   1   5        8.75        9.95      4.19 o 
 -11   1   5        1.94        4.19      3.14 o 
 -10   1   5       64.47       77.50      8.38 o 
  -9   1   5      280.75      277.54     15.71 o 
  -8   1   5      264.16      237.22     12.57 o 
  -7   1   5       36.45       45.03      5.76 o 
  -6   1   5      315.00      350.33     16.76 o 
  -5   1   5     8309.75     8249.72     67.55 o 
  -4   1   5      531.26      583.88     15.19 o 
  -3   1   5       18.90      513.71     20.95 o 
  -2   1   5     1730.99     1562.60     29.32 o 
  -1   1   5     7964.73     7599.86     61.79 o 
   0   1   5     1047.26      990.24     29.32 o 
   1   1   5        1.08        1.05      2.09 o 
   2   1   5      221.00      258.69     14.14 o 
   3   1   5    16133.77    15157.84     89.02 o 
   4   1   5      100.13      156.05     10.47 o 
   5   1   5       74.52      114.68      9.95 o 
   6   1   5     2674.71     2712.55     52.89 o 
   7   1   5       58.06       83.79     11.00 o 
   8   1   5     1485.74     1613.39     45.56 o 
   9   1   5      151.68      135.10     12.57 o 
  10   1   5      602.51      636.77     26.71 o 
  11   1   5     4846.97     4379.36     73.31 o 
  12   1   5      706.50      714.79     30.90 o 
  13   1   5       50.70       82.74     10.47 o 
  14   1   5      859.08      900.69     34.56 o 
  15   1   5     6770.58     6437.34     96.88 o 
  16   1   5      259.25      261.83     24.09 o 
  17   1   5        1.00       11.52      8.38 o 
  18   1   5        1.13        2.09      8.38 o 
  19   1   5        3.32       14.66     11.52 o 
 -20   2   5        0.20       27.75      9.95 o 
 -19   2   5       61.55       62.84     15.19 o 
 -18   2   5      442.10      384.37     34.56 o 
 -17   2   5      418.49      485.96     37.18 o 
 -16   2   5       12.86       31.94      9.95 o 
 -15   2   5      268.79      218.89     20.42 o 
 -14   2   5      913.18      856.71     34.56 o 
 -13   2   5       10.13       12.57      4.71 o 
 -12   2   5        4.88       11.00      3.67 o 
 -11   2   5        7.37       14.66      4.19 o 
 -10   2   5      357.05      308.44     17.28 o 
  -9   2   5     2391.67     2431.35     47.13 o 
  -8   2   5       43.93       23.04      5.76 o 
  -7   2   5       49.17       54.46      5.76 o 
  -6   2   5      353.55      338.28     13.62 o 
  -5   2   5     3758.25     3378.65     39.27 o 
  -4   2   5      296.65      286.44     10.47 o 
  -3   2   5      123.75      155.00      7.33 o 
  -2   2   5     2258.94     2072.64     38.75 o 
  -1   2   5       45.30       28.28      4.71 o 
   0   2   5     5688.90     5743.49     73.31 o 
   1   2   5       21.31       25.14      3.14 o 
   2   2   5      528.21      653.00     19.38 o 
   3   2   5    14268.73    13632.94    101.07 o 
   4   2   5      153.33      213.65     13.09 o 
   5   2   5       13.54       16.76      4.19 o 
   6   2   5       48.14       71.74      9.43 o 
   7   2   5        0.13        4.19      4.19 o 
   8   2   5        6.21        7.33      4.19 o 
   9   2   5       50.93       45.03      7.33 o 
  10   2   5       68.00      123.06     13.09 o 
  11   2   5     1348.88     1170.38     41.37 o 
  12   2   5     2409.07     2353.85     61.79 o 
  13   2   5      633.71      545.13     30.90 o 
  14   2   5       31.86      113.63     13.62 o 
  15   2   5     1201.22     1222.74     68.60 o 
  16   2   5      294.99      380.18     38.75 o 
  17   2   5      111.42      109.44     18.85 o 
  18   2   5      471.05      576.03     44.51 o 
  19   2   5     1027.99     1131.10     64.41 o 
 -19   3   5       16.73        3.67     11.52 o 
 -18   3   5      322.95      336.19     39.27 o 
 -17   3   5     1280.21     1258.88     61.79 o 
 -16   3   5      553.49      675.52     38.23 o 
 -15   3   5      261.84      225.70     21.47 o 
 -14   3   5      196.11      228.84     20.95 o 
 -13   3   5     7623.21     7142.71    110.49 o 
 -12   3   5     1442.45     1323.81     45.56 o 
 -11   3   5       82.37       82.74     11.00 o 
 -10   3   5       20.24       16.76      3.67 o 
  -9   3   5        0.99       18.33      5.76 o 
  -8   3   5      321.35      278.06     14.66 o 
  -7   3   5       54.76       53.41      6.28 o 
  -6   3   5      501.97      685.47     21.99 o 
  -5   3   5     2597.09     2727.22     38.23 o 
  -4   3   5      683.70      688.61     23.56 o 
  -3   3   5      204.10      174.38      9.43 o 
  -2   3   5      467.05      434.11     16.76 o 
  -1   3   5       17.40      618.97     32.99 o 
   0   3   5        6.75        6.28      2.09 o 
   1   3   5        1.66        7.85      2.09 o 
   2   3   5      188.51      226.74      9.95 o 
   3   3   5       73.73       95.83      7.33 o 
   4   3   5        7.63       62.84     11.00 o 
   5   3   5      666.93      629.44     35.61 o 
   6   3   5      114.18      232.50     11.00 o 
   7   3   5     3053.79     2719.36     59.17 o 
   8   3   5        7.51       29.32      5.76 o 
   9   3   5     1043.15      963.01     39.27 o 
  10   3   5     1660.92     1914.50     58.13 o 
  11   3   5     2288.08     2649.71     96.88 o 
  12   3   5      715.21      792.30     52.37 o 
  13   3   5      200.29      174.38     25.66 o 
  14   3   5      535.71      497.48     44.51 o 
  15   3   5      228.91      242.45     31.42 o 
  16   3   5      221.23      268.11     34.56 o 
  17   3   5       96.60       70.17     16.23 o 
  18   3   5      228.12      324.15     39.80 o 
 -18   4   5      481.54      525.75     49.22 o 
 -17   4   5      595.15      645.15     53.41 o 
 -16   4   5        8.82       -6.28      7.33 o 
 -15   4   5      371.66      319.43     35.61 o 
 -14   4   5      294.05      331.48     29.32 o 
 -13   4   5      146.58      166.52     17.80 o 
 -12   4   5       16.31       20.42      5.24 o 
 -11   4   5      335.07      291.15     20.95 o 
 -10   4   5      113.86      124.63     13.09 o 
  -9   4   5     6929.60     6893.97     87.45 o 
  -8   4   5     1925.90     1804.53     42.94 o 
  -7   4   5        8.40      125.68     12.04 o 
  -6   4   5     1265.47     1259.40     31.42 o 
  -5   4   5      834.80      790.20     24.61 o 
  -4   4   5      696.47      655.10     20.95 o 
  -3   4   5      185.00      241.41     12.57 o 
  -2   4   5     1002.86     1013.80     28.28 o 
  -1   4   5      134.26       90.59      8.38 o 
   0   4   5     2101.60     1994.62     36.13 o 
   1   4   5        8.31       21.47      3.67 o 
   2   4   5      917.75     1001.76     24.09 o 
   3   4   5     2318.76     2839.80     67.55 o 
   4   4   5     1070.07     1101.78     41.37 o 
   5   4   5       25.06       45.56      8.90 o 
   6   4   5      271.95      350.33     29.85 o 
   7   4   5      181.16      264.45     26.71 o 
   8   4   5     1806.31     1727.55     70.69 o 
   9   4   5      657.41      656.14     44.51 o 
  10   4   5      193.94      257.12     29.32 o 
  11   4   5     1315.66     1393.46     70.17 o 
  12   4   5     1338.41     1471.48     73.84 o 
  13   4   5      552.22      518.42     46.08 o 
  14   4   5      395.52      470.25     44.51 o 
  15   4   5     2167.66     2266.92    100.02 o 
  16   4   5      847.55      818.48     61.79 o 
  17   4   5       19.18       18.33     11.00 o 
 -17   5   5      297.31      337.76     51.32 o 
 -16   5   5     1260.95     1309.67    100.54 o 
 -15   5   5       54.42      144.01     25.14 o 
 -14   5   5     1220.47     1153.10     67.03 o 
 -13   5   5      763.83      690.18     50.79 o 
 -12   5   5      739.60      826.33     53.94 o 
 -11   5   5      976.31      840.47     42.94 o 
 -10   5   5       10.00       18.33      5.76 o 
  -9   5   5      182.39      173.85     18.33 o 
  -8   5   5      166.66      178.57     18.85 o 
  -7   5   5      341.30      286.97     34.04 o 
  -6   5   5      212.61      175.95     16.23 o 
  -5   5   5       13.59       23.56      7.85 o 
  -4   5   5      132.40      193.23     16.76 o 
  -3   5   5      572.62      476.01     26.71 o 
  -2   5   5       87.95      121.49     12.04 o 
  -1   5   5      184.38      217.32     13.62 o 
   0   5   5     1032.92      916.40     26.71 o 
   1   5   5      301.76      335.67     18.85 o 
   2   5   5      577.92      607.97     26.71 o 
   3   5   5      237.16      212.61     16.76 o 
   4   5   5      932.17      853.56     40.32 o 
   5   5   5      106.99      204.23     20.42 o 
   6   5   5     1287.47     1234.26     50.27 o 
   7   5   5      153.35      199.51     24.61 o 
   8   5   5      621.24      612.16     44.51 o 
   9   5   5       69.08       56.56     14.14 o 
  10   5   5       63.69      338.81     35.09 o 
  11   5   5      307.95      316.29     34.04 o 
  12   5   5      100.22      159.19     26.18 o 
  13   5   5      272.45      258.16     33.51 o 
  14   5   5       77.33      114.68     21.47 o 
  15   5   5       26.48       64.41     22.52 o 
  16   5   5       20.13       50.27     17.80 o 
 -15   6   5      127.53       82.21     27.23 o 
 -14   6   5      254.62      288.54     46.61 o 
 -13   6   5       45.23       19.38      8.90 o 
 -12   6   5      372.62      392.74     50.27 o 
 -11   6   5      267.60      285.92     33.51 o 
 -10   6   5       40.99      125.15     20.95 o 
  -9   6   5      229.87      250.31     24.61 o 
  -8   6   5      186.38      184.33     19.38 o 
  -7   6   5       52.62       87.97     12.04 o 
  -6   6   5      293.31      298.49     23.56 o 
  -5   6   5      449.18      447.20     28.28 o 
  -4   6   5     2115.42     2181.56     62.84 o 
  -3   6   5        3.33      132.49     17.28 o 
  -2   6   5     1442.83     1388.22     51.32 o 
  -1   6   5      151.16      181.19     18.33 o 
   0   6   5     1708.31     1591.40     63.36 o 
   1   6   5      210.67      257.64     24.09 o 
   2   6   5      534.19      521.56     35.09 o 
   3   6   5        9.03        1.57      8.38 o 
   4   6   5      125.40      107.35     15.71 o 
   5   6   5      103.55      122.54     17.80 o 
   6   6   5      132.80      114.16     17.28 o 
   7   6   5        5.48       65.46     24.61 o 
   8   6   5     1388.59     1294.49     69.12 o 
   9   6   5     1135.02     1148.91     66.50 o 
  10   6   5       91.85      103.16     19.90 o 
  11   6   5      183.92      170.71     27.23 o 
  12   6   5       15.66       56.56     15.71 o 
  13   6   5      185.37      180.14     28.28 o 
  14   6   5      204.04      226.74     32.99 o 
 -13   7   5       59.67       47.13     18.85 o 
 -12   7   5       77.49      102.11     25.66 o 
 -11   7   5        0.23       32.47     11.00 o 
 -10   7   5      178.36      217.32     25.66 o 
  -9   7   5       24.73       24.61      8.38 o 
  -8   7   5      321.16      379.13     32.99 o 
  -7   7   5       11.33       42.42     12.57 o 
  -6   7   5       70.98       84.31     15.19 o 
  -5   7   5       82.85       65.98     12.57 o 
  -4   7   5       18.36        6.81      7.33 o 
  -3   7   5      476.90      427.31     34.56 o 
  -2   7   5      173.91      169.14     21.47 o 
  -1   7   5       80.19      190.09     21.99 o 
   0   7   5     1389.40     1390.84     62.32 o 
   1   7   5      612.05      705.37     44.51 o 
   2   7   5      848.19      840.47     50.27 o 
   3   7   5       92.89       87.97     15.19 o 
   4   7   5      965.34      913.26     51.84 o 
   5   7   5      115.83      181.71     21.99 o 
   6   7   5      199.67      190.61     23.56 o 
   7   7   5      364.74      358.18     33.51 o 
   8   7   5      100.55      108.92     21.99 o 
   9   7   5        2.32       17.28      8.90 o 
  10   7   5      195.78      256.07     34.56 o 
  11   7   5        1.40       -4.71     19.90 o 
  12   7   5      216.29      232.50     43.46 o 
  -9   8   5       42.06       50.79     14.14 o 
  -8   8   5      110.38      137.72     28.80 o 
  -7   8   5        7.61       61.79     20.95 o 
  -6   8   5      563.39      577.60     57.08 o 
  -5   8   5        2.31      -12.57     13.62 o 
  -4   8   5      883.19      862.99     58.13 o 
  -3   8   5        2.92        0.52      8.90 o 
  -2   8   5       11.71       29.85      8.90 o 
  -1   8   5     1161.95     1075.60     57.08 o 
   0   8   5      199.41      228.32     26.18 o 
   1   8   5        4.07      -19.38     19.38 o 
   2   8   5      291.06      261.83     35.09 o 
   3   8   5       15.16       15.71      9.95 o 
   4   8   5       28.29       35.09     15.71 o 
   5   8   5      447.44      375.99     43.46 o 
   6   8   5       11.18       15.71     17.80 o 
   7   8   5       36.53        8.90      8.90 o 
   8   8   5        0.72       18.33     14.14 o 
   9   8   5     1087.97      979.24     95.83 o 
  -3   9   5      141.35      167.05     43.99 o 
  -2   9   5       40.53       82.74     40.85 o 
  -1   9   5        0.74        8.38     25.14 o 
   0   9   5       65.51       75.41     19.38 o 
   1   9   5      246.90      209.46     30.37 o 
   2   9   5        1.00       76.45     29.85 o 
 -20   0   6       33.86       42.42     11.52 o 
 -18   0   6     6179.17     5786.96    147.15 o 
 -16   0   6      146.58      131.96     19.90 o 
 -14   0   6     3049.02     2674.85     85.88 o 
 -12   0   6        0.05        5.24      5.24 o 
 -10   0   6      365.15      377.03     26.18 o 
  -8   0   6       29.17       76.45     14.66 o 
  -6   0   6     2044.86     2246.50     57.60 o 
  -4   0   6        6.69       19.38      6.81 o 
  -2   0   6      565.39      605.87     17.28 o 
   0   0   6        3.83        8.38      2.62 o 
   2   0   6     5151.29     4966.91     61.27 o 
   4   0   6       16.92       81.17     11.52 o 
   6   0   6      622.02      856.71     43.99 o 
   8   0   6        3.53       14.66      4.71 o 
  10   0   6      133.96       62.84     12.04 o 
  12   0   6       80.05       80.64     15.71 o 
  14   0   6     2430.49     2197.27     84.83 o 
  16   0   6        0.92       69.65     16.23 o 
  18   0   6       11.56      138.77     25.66 o 
 -20   1   6        2.69       47.13     13.62 o 
 -19   1   6       60.98       73.31     16.23 o 
 -18   1   6      190.64      264.97     24.61 o 
 -17   1   6       94.22       88.50     14.14 o 
 -16   1   6        7.36        9.43      6.28 o 
 -15   1   6       45.93       40.85      7.85 o 
 -14   1   6     3805.34     3571.88     77.50 o 
 -13   1   6      301.33      304.77     19.90 o 
 -12   1   6        0.70        8.38      3.67 o 
 -11   1   6        4.04        7.85      3.67 o 
 -10   1   6      182.88      195.85     14.14 o 
  -9   1   6        5.80       25.14      4.71 o 
  -8   1   6       24.67       27.23      4.71 o 
  -7   1   6      184.37      157.10     11.00 o 
  -6   1   6     2858.53     2361.70     43.46 o 
  -5   1   6       88.60       76.98      6.28 o 
  -4   1   6       20.47       26.71      3.14 o 
  -3   1   6      662.54      584.93     18.33 o 
  -2   1   6    59643.94    56520.62    208.94 o 
  -1   1   6      177.94      174.90      8.90 o 
   0   1   6       25.74       28.28      3.14 o 
   1   1   6      189.16      163.91      9.95 o 
   2   1   6     3343.91     3076.50     43.99 o 
   3   1   6      726.05      779.73     20.95 o 
   4   1   6       57.78       68.08      5.76 o 
   5   1   6        1.13       56.56      5.24 o 
   6   1   6     1690.78     1794.06     43.46 o 
   7   1   6      262.64      317.86     22.52 o 
   8   1   6        7.71       34.56      6.81 o 
   9   1   6      319.78      351.90     23.04 o 
  10   1   6     9482.43     9704.97    128.82 o 
  11   1   6      350.03      433.07     26.18 o 
  12   1   6       10.22        7.33      4.71 o 
  13   1   6       16.41       16.23      6.81 o 
  14   1   6     2019.50     2013.47     57.60 o 
  15   1   6      380.63      388.56     26.18 o 
  16   1   6        0.13        6.28      6.28 o 
  17   1   6      131.12      144.53     20.95 o 
  18   1   6       36.95       35.61     11.52 o 
  19   1   6      484.16      489.10     41.89 o 
 -20   2   6       13.60        2.62      9.43 o 
 -19   2   6      149.83      168.09     28.28 o 
 -18   2   6      784.08      836.81     60.22 o 
 -17   2   6     1334.24     1293.44     72.26 o 
 -16   2   6       17.74       15.71      6.81 o 
 -15   2   6     1426.67     1342.66     57.08 o 
 -14   2   6     2023.44     1949.58     51.84 o 
 -13   2   6      293.14      290.63     17.80 o 
 -12   2   6        0.07        4.19      3.14 o 
 -11   2   6      485.01      495.38     23.04 o 
 -10   2   6     3317.41     3352.47     58.13 o 
  -9   2   6       24.25       20.42      3.67 o 
  -8   2   6       12.16       16.23      4.19 o 
  -7   2   6       39.15       88.50      7.85 o 
  -6   2   6      106.32      152.38      9.95 o 
  -5   2   6      193.98      192.18      9.43 o 
  -4   2   6        3.62        6.28      2.62 o 
  -3   2   6      285.68      335.67     11.52 o 
  -2   2   6      829.30      760.35     27.75 o 
  -1   2   6     1039.31     1109.11     27.23 o 
   0   2   6        0.09       32.47      4.19 o 
   1   2   6     2267.05     2384.22     43.99 o 
   2   2   6     7178.59     7768.48     83.79 o 
   3   2   6      658.00      726.84     26.18 o 
   4   2   6      147.81      174.38      8.90 o 
   5   2   6      160.69      200.56     12.57 o 
   6   2   6     8526.43     8360.74     90.59 o 
   7   2   6     1330.34     1182.95     41.89 o 
   8   2   6       13.09        9.43      3.14 o 
   9   2   6      702.04      616.87     27.75 o 
  10   2   6     4292.57     4015.94     82.74 o 
  11   2   6       29.58       78.55     12.04 o 
  12   2   6      443.16      428.35     29.85 o 
  13   2   6     1954.44     2026.04     84.31 o 
  14   2   6      248.94      261.83     30.90 o 
  15   2   6      239.02      489.62     43.99 o 
  16   2   6        6.62        3.14      8.90 o 
  17   2   6        1.33        3.67      9.95 o 
  18   2   6       51.32       68.08     15.71 o 
  19   2   6      205.61      207.89     27.23 o 
 -19   3   6      191.77      197.42     30.37 o 
 -18   3   6      803.70      855.14     61.79 o 
 -17   3   6        0.13       43.46     13.62 o 
 -16   3   6      363.01      369.18     31.94 o 
 -15   3   6      436.49      495.91     36.13 o 
 -14   3   6     4511.27     4759.54     93.73 o 
 -13   3   6        1.48       12.04      4.71 o 
 -12   3   6      454.47      407.93     25.14 o 
 -11   3   6      126.10      103.16     12.04 o 
 -10   3   6      119.34      112.06     11.00 o 
  -9   3   6      678.77      631.53     23.04 o 
  -8   3   6        7.83       38.23      5.76 o 
  -7   3   6     2183.28     2070.02     37.70 o 
  -6   3   6     8714.44     8839.89     76.98 o 
  -5   3   6     1698.97     1508.14     28.28 o 
  -4   3   6        0.10       37.70      4.71 o 
  -3   3   6        6.50       16.76      3.67 o 
  -2   3   6      624.20      507.95     15.71 o 
  -1   3   6      476.36      551.41     16.76 o 
   0   3   6      270.35      301.10     12.04 o 
   1   3   6      427.73      375.46     15.19 o 
   2   3   6     2787.93     2765.97     42.94 o 
   3   3   6       51.49      209.46     17.28 o 
   4   3   6      316.05      250.83     14.14 o 
   5   3   6       30.90      252.40     13.09 o 
   6   3   6      191.16      431.50     17.80 o 
   7   3   6     1102.03     1206.51     39.27 o 
   8   3   6       73.22      122.01     13.09 o 
   9   3   6      348.61      522.61     29.32 o 
  10   3   6     1693.29     1665.24     71.74 o 
  11   3   6     2390.78     2416.16     89.02 o 
  12   3   6      507.23      529.42     43.46 o 
  13   3   6      415.69      380.18     37.70 o 
  14   3   6     3080.47     2869.13    106.83 o 
  15   3   6      488.52      526.80     47.13 o 
  16   3   6      167.42      180.66     28.80 o 
  17   3   6      154.57      170.71     28.28 o 
  18   3   6       82.86       61.79     18.33 o 
 -18   4   6       13.57       13.62      9.95 o 
 -17   4   6       83.20       80.12     18.85 o 
 -16   4   6        0.24       -4.71      6.28 o 
 -15   4   6      552.48      559.79     47.65 o 
 -14   4   6      150.31      189.56     26.71 o 
 -13   4   6      491.04      558.22     43.99 o 
 -12   4   6       36.26      113.11     15.71 o 
 -11   4   6     2162.40     1981.53     54.46 o 
 -10   4   6     4112.58     3920.64     67.55 o 
  -9   4   6      894.84      990.24     32.99 o 
  -8   4   6       16.62       63.36      7.85 o 
  -7   4   6      199.83      207.37     15.19 o 
  -6   4   6      457.90      477.05     19.38 o 
  -5   4   6      223.34      233.55     12.57 o 
  -4   4   6      298.80      250.31     13.09 o 
  -3   4   6      196.77      276.49     13.62 o 
  -2   4   6       17.14       40.32      5.76 o 
  -1   4   6       65.37       58.13      6.28 o 
   0   4   6      225.87      240.88     12.04 o 
   1   4   6     1131.49     1152.57     25.14 o 
   2   4   6     1888.02     1900.88     41.37 o 
   3   4   6       28.51       49.75      6.81 o 
   4   4   6      177.83      174.90     16.76 o 
   5   4   6       99.28      126.20     18.33 o 
   6   4   6     5529.82     5562.31    119.92 o 
   7   4   6     3378.77     3121.53     93.21 o 
   8   4   6      179.94      241.93     27.23 o 
   9   4   6     3068.37     2980.67     97.40 o 
  10   4   6     3813.69     4086.11    118.35 o 
  11   4   6      553.21      534.66     43.99 o 
  12   4   6      971.39      867.18     57.60 o 
  13   4   6      394.92      713.75     53.94 o 
  14   4   6      142.50      246.64     32.47 o 
  15   4   6       69.15      249.26     34.04 o 
  16   4   6      111.73      153.96     28.28 o 
  17   4   6      322.41      325.72     40.85 o 
 -17   5   6      450.01      567.12     67.55 o 
 -16   5   6      560.43      503.24     48.18 o 
 -15   5   6      672.48      766.64     57.08 o 
 -14   5   6       81.37       87.45     19.38 o 
 -13   5   6      560.86      499.05     43.46 o 
 -12   5   6      299.50      295.34     31.94 o 
 -11   5   6      338.61      338.81     44.51 o 
 -10   5   6        3.01       -4.71      8.90 o 
  -9   5   6      110.03      129.34     15.71 o 
  -8   5   6      114.10      173.33     18.85 o 
  -7   5   6      278.65      352.42     24.61 o 
  -6   5   6      133.76      174.38     16.76 o 
  -5   5   6     2158.09     2090.97     58.13 o 
  -4   5   6       19.30      216.27     17.80 o 
  -3   5   6     2994.60     2770.68     59.17 o 
  -2   5   6     1136.49     1116.44     39.27 o 
  -1   5   6     1875.35     1864.23     48.70 o 
   0   5   6      447.35      462.39     26.71 o 
   1   5   6     1721.31     1558.41     46.61 o 
   2   5   6      196.60      364.47     39.27 o 
   3   5   6       21.69       33.51      6.81 o 
   4   5   6      375.46      363.94     26.71 o 
   5   5   6      185.47      208.94     20.42 o 
   6   5   6     1432.52     1358.37     63.89 o 
   7   5   6      841.76      790.20     50.27 o 
   8   5   6      545.08      562.93     42.94 o 
   9   5   6        5.89       57.08     13.62 o 
  10   5   6       61.48      117.82     21.47 o 
  11   5   6      661.21      736.26     53.41 o 
  12   5   6      223.35      253.45     31.94 o 
  13   5   6      590.08      613.73     52.37 o 
  14   5   6      656.42      723.17     57.60 o 
  15   5   6      319.43      384.37     43.46 o 
  16   5   6      168.79      155.53     28.28 o 
 -15   6   6       20.74      132.49     33.51 o 
 -14   6   6       22.37       25.66     16.76 o 
 -13   6   6       18.71       34.56     14.14 o 
 -12   6   6      147.51      197.94     36.66 o 
 -11   6   6      379.45      375.99     38.23 o 
 -10   6   6       10.22       -3.67      8.90 o 
  -9   6   6       89.11      187.47     26.18 o 
  -8   6   6       24.37       39.27      6.28 o 
  -7   6   6      622.02      598.02     33.51 o 
  -6   6   6     1727.18     1758.45     59.17 o 
  -5   6   6      742.34      642.01     34.04 o 
  -4   6   6      197.88      221.51     18.85 o 
  -3   6   6      153.58      145.58     19.38 o 
  -2   6   6      145.30      168.62     17.80 o 
  -1   6   6      283.50      327.81     28.28 o 
   0   6   6      891.69      918.50     46.61 o 
   1   6   6      479.25      465.53     33.51 o 
   2   6   6      700.88      590.69     38.75 o 
   3   6   6      482.31      599.07     39.27 o 
   4   6   6        9.31       51.32     11.52 o 
   5   6   6       44.39      149.24     19.90 o 
   6   6   6      606.40      655.62     40.85 o 
   7   6   6     1202.18     1192.37     65.98 o 
   8   6   6      620.29      601.16     47.65 o 
   9   6   6      199.59      214.18     28.28 o 
  10   6   6       45.19       36.13     13.09 o 
  11   6   6      392.02      382.79     40.85 o 
  12   6   6        3.15       22.52     10.47 o 
  13   6   6      345.55      421.55     45.03 o 
  14   6   6        4.67       52.89     18.85 o 
 -13   7   6      419.07      539.37     64.41 o 
 -12   7   6      100.98       78.03     22.52 o 
 -11   7   6       12.10       47.13     12.57 o 
 -10   7   6        7.22        4.71      7.85 o 
  -9   7   6       71.76       84.83     14.66 o 
  -8   7   6      288.68      261.31     27.23 o 
  -7   7   6        0.99       35.61     12.04 o 
  -6   7   6      244.43      240.88     28.80 o 
  -5   7   6      487.46      507.43     50.79 o 
  -4   7   6       77.17      186.95     24.61 o 
  -3   7   6     2323.32     2122.91     77.50 o 
  -2   7   6      151.19      133.53     18.85 o 
  -1   7   6     3297.13     3054.50     91.64 o 
   0   7   6       96.43      257.64     26.71 o 
   1   7   6      890.63      836.28     48.18 o 
   2   7   6        4.26       -2.62      8.38 o 
   3   7   6       27.47       16.23     11.52 o 
   4   7   6      977.33      893.36     53.41 o 
   5   7   6        1.82       -9.95     12.04 o 
   6   7   6      435.97      444.59     36.66 o 
   7   7   6        1.63       53.41     16.23 o 
   8   7   6      987.34      955.68     66.50 o 
   9   7   6      191.20      267.07     34.04 o 
  10   7   6        5.03       18.85     10.47 o 
  11   7   6      349.02      432.02     45.56 o 
  12   7   6      539.69      550.37     51.84 o 
  -9   8   6       38.55       36.13     11.52 o 
  -8   8   6      249.04      274.40     41.37 o 
  -7   8   6       15.33       45.03     15.19 o 
  -6   8   6       55.55       53.41     15.71 o 
  -5   8   6        3.01       13.62     10.47 o 
  -4   8   6       48.61       41.37     13.09 o 
  -3   8   6      269.00      313.15     36.13 o 
  -2   8   6       36.41       37.70     12.04 o 
  -1   8   6       41.26      127.77     19.38 o 
   0   8   6      113.48      150.29     20.42 o 
   1   8   6       53.40       38.75      8.90 o 
   2   8   6       16.53       18.85     10.47 o 
   3   8   6      178.15      266.54     30.90 o 
   4   8   6       43.21       70.17     19.90 o 
   5   8   6       59.83       61.79     19.38 o 
   6   8   6        3.18       13.09     12.57 o 
   7   8   6      651.07      603.78     56.03 o 
   8   8   6        0.23       23.04     19.90 o 
  -2   9   6        4.81        1.05     18.85 o 
  -1   9   6      329.28      329.91     52.89 o 
   0   9   6       22.90       82.21     24.09 o 
   1   9   6       34.64        7.85     24.61 o 
 -19   0   7      648.22      797.53     56.56 o 
 -17   0   7      121.61      171.76     24.09 o 
 -15   0   7     1541.33     1473.58     66.50 o 
 -13   0   7        5.23       -8.90     12.04 o 
 -11   0   7      106.60      440.40     39.80 o 
  -9   0   7        1.92        1.05      3.67 o 
  -7   0   7       70.63      356.61     26.18 o 
  -5   0   7        0.99        8.90      4.71 o 
  -3   0   7    29528.01    29496.67    137.20 o 
  -1   0   7        0.66       10.47      2.62 o 
   1   0   7     3661.69     3493.33     59.70 o 
   3   0   7       11.08        9.43      3.14 o 
   5   0   7     4337.16     4728.12     80.64 o 
   7   0   7       33.60      294.30     29.85 o 
   9   0   7     5969.76     5824.66    113.11 o 
  11   0   7       19.37       17.28      7.33 o 
  13   0   7    15270.12    14788.66    224.65 o 
  15   0   7       30.94       19.38      6.81 o 
  17   0   7     2877.34     2863.89    107.87 o 
  19   0   7        1.82       19.90     16.76 o 
 -20   1   7       69.63       81.17     15.71 o 
 -19   1   7      504.40      540.94     41.89 o 
 -18   1   7       12.33        1.57      9.95 o 
 -17   1   7       13.41       24.61      7.85 o 
 -16   1   7      344.27      354.52     26.18 o 
 -15   1   7      791.19      676.04     35.09 o 
 -14   1   7      725.87      692.28     30.37 o 
 -13   1   7       28.70       34.56      5.24 o 
 -12   1   7      349.54      361.32     20.95 o 
 -11   1   7      876.36      861.94     30.37 o 
 -10   1   7      139.87      119.39     11.00 o 
  -9   1   7        1.10        4.19      4.19 o 
  -8   1   7       92.11      107.35      9.43 o 
  -7   1   7      478.53      452.44     19.38 o 
  -6   1   7        0.45        2.09      2.09 o 
  -5   1   7        0.68        9.95      2.62 o 
  -4   1   7       28.78       36.13      4.19 o 
  -3   1   7    12153.50    11988.65     97.40 o 
  -2   1   7     1497.77     1430.11     23.04 o 
  -1   1   7        3.59        2.62      1.57 o 
   0   1   7     1816.16     1645.86     23.56 o 
   1   1   7    12411.15    11576.53    109.44 o 
   2   1   7      551.33      535.70     16.76 o 
   3   1   7       46.96       62.32      5.24 o 
   4   1   7      307.94      388.03     14.14 o 
   5   1   7    16105.11    14907.53     87.97 o 
   6   1   7      354.49      541.46     24.09 o 
   7   1   7       12.31       51.84      9.43 o 
   8   1   7       25.10       57.08      8.90 o 
   9   1   7      124.08      158.67     14.66 o 
  10   1   7      119.65      189.04     16.23 o 
  11   1   7      189.18      200.04     15.71 o 
  12   1   7      701.02      701.18     31.94 o 
  13   1   7     9869.88     9203.83    118.87 o 
  14   1   7       26.25       61.79     10.47 o 
  15   1   7        0.07       20.42      9.43 o 
  16   1   7      114.69       78.55     14.14 o 
  17   1   7        0.15        4.71      6.81 o 
  18   1   7      140.42      137.20     21.47 o 
  19   1   7       14.87       29.85     12.04 o 
 -19   2   7      175.77      215.22     31.42 o 
 -18   2   7      194.31      198.99     29.32 o 
 -17   2   7      100.09      114.68     22.52 o 
 -16   2   7     1653.86     1531.70     75.93 o 
 -15   2   7      274.92      280.68     26.18 o 
 -14   2   7       24.23       69.65      9.95 o 
 -13   2   7      117.41      111.02     12.04 o 
 -12   2   7       69.40       50.79      7.33 o 
 -11   2   7       12.16        4.19      4.71 o 
 -10   2   7       22.94       25.66      6.28 o 
  -9   2   7        0.87        5.24      3.67 o 
  -8   2   7       10.29       21.47      4.71 o 
  -7   2   7      481.16      471.29     16.76 o 
  -6   2   7      150.43      149.77     10.47 o 
  -5   2   7       14.73       16.76      3.14 o 
  -4   2   7     2390.14     2351.23     34.56 o 
  -3   2   7     2410.41     1995.66     39.80 o 
  -2   2   7     3973.51     3769.82     60.22 o 
  -1   2   7      813.88      814.81     22.52 o 
   0   2   7      104.70      181.71      9.43 o 
   1   2   7      780.40      634.15     29.32 o 
   2   2   7      577.38      976.10     26.18 o 
   3   2   7      620.26      639.91     22.52 o 
   4   2   7     1639.99     1672.57     26.71 o 
   5   2   7     2865.64     2871.75     47.13 o 
   6   2   7      384.81      507.43     21.99 o 
   7   2   7        3.05       15.71      5.24 o 
   8   2   7      169.55      184.85     14.66 o 
   9   2   7     5787.47     5492.14     83.79 o 
  10   2   7      737.79      717.41     31.94 o 
  11   2   7       40.25       88.50     12.04 o 
  12   2   7      953.53     1000.19     57.60 o 
  13   2   7     8954.03     9280.29    190.09 o 
  14   2   7     2232.48     2344.42     93.73 o 
  15   2   7      188.46      204.75     27.75 o 
  16   2   7      399.50      390.13     35.61 o 
  17   2   7     1721.47     1695.08     75.93 o 
  18   2   7      325.74      347.19     35.09 o 
 -19   3   7      586.58      714.79     58.65 o 
 -18   3   7      175.33      208.42     29.85 o 
 -17   3   7       39.40       29.85     12.57 o 
 -16   3   7      199.14      306.34     35.09 o 
 -15   3   7        9.73        5.24      5.76 o 
 -14   3   7     1212.79     1138.96     52.89 o 
 -13   3   7      155.53      145.05     15.71 o 
 -12   3   7      503.63      505.33     27.75 o 
 -11   3   7      764.03      701.70     28.80 o 
 -10   3   7      101.27       86.93      9.95 o 
  -9   3   7      211.08      187.47     12.57 o 
  -8   3   7      270.34      288.01     15.19 o 
  -7   3   7      381.93      483.86     20.42 o 
  -6   3   7      793.61      761.40     20.95 o 
  -5   3   7      327.68      304.77     13.09 o 
  -4   3   7        4.32       -1.05      2.09 o 
  -3   3   7       12.51        8.38      2.09 o 
  -2   3   7      956.65     1217.51     37.18 o 
  -1   3   7       23.28       18.33      6.28 o 
   0   3   7      759.95     1093.40     26.18 o 
   1   3   7      248.11      404.79     17.80 o 
   2   3   7      169.92      151.86     10.47 o 
   3   3   7       28.17       32.47      4.71 o 
   4   3   7      144.34      217.84     13.62 o 
   5   3   7      830.04      851.99     28.80 o 
   6   3   7      804.52     1098.11     26.18 o 
   7   3   7       45.59      110.49     11.52 o 
   8   3   7     1688.30     1598.21     66.50 o 
   9   3   7     8299.15     8256.01    155.53 o 
  10   3   7      276.92      336.71     32.99 o 
  11   3   7     1015.03      994.95     57.60 o 
  12   3   7     1362.92     1574.64     75.41 o 
  13   3   7      394.86      360.80     37.70 o 
  14   3   7       22.08       36.13     13.62 o 
  15   3   7      214.59      190.61     27.75 o 
  16   3   7       80.55       87.97     19.38 o 
  17   3   7      415.71      386.98     42.42 o 
  18   3   7      488.32      478.62     49.22 o 
 -18   4   7        0.59       13.09      9.43 o 
 -17   4   7       15.53       28.28     11.52 o 
 -16   4   7      133.39      126.20     21.99 o 
 -15   4   7       74.21       77.50     17.80 o 
 -14   4   7        4.08       49.75     13.62 o 
 -13   4   7      414.19      397.46     36.66 o 
 -12   4   7      321.02      340.38     33.51 o 
 -11   4   7      101.16      115.73     19.90 o 
 -10   4   7      105.06      116.25     13.09 o 
  -9   4   7      366.84      292.20     19.90 o 
  -8   4   7      104.89       63.36      8.90 o 
  -7   4   7      580.10      477.05     23.04 o 
  -6   4   7      523.69      535.18     20.95 o 
  -5   4   7       21.26       79.60      7.33 o 
  -4   4   7     1674.94     1632.77     33.51 o 
  -3   4   7      209.95      188.52     10.47 o 
  -2   4   7      607.81      629.44     20.42 o 
  -1   4   7       12.63       36.66      5.24 o 
   0   4   7      908.03      865.08     23.04 o 
   1   4   7      246.58      290.63     14.14 o 
   2   4   7      445.24      598.54     19.90 o 
   3   4   7      240.70      264.45     16.23 o 
   4   4   7      557.26      876.61     38.23 o 
   5   4   7     4437.70     4479.38    107.35 o 
   6   4   7      274.33      275.97     27.75 o 
   7   4   7      953.19      843.09     49.22 o 
   8   4   7      130.01      114.16     18.33 o 
   9   4   7     1175.37     1141.58     61.27 o 
  10   4   7     4405.45     4298.72    122.01 o 
  11   4   7      274.31      350.85     36.13 o 
  12   4   7      149.54      310.53     35.61 o 
  13   4   7      792.28      762.97     56.56 o 
  14   4   7      590.80      783.39     58.65 o 
  15   4   7      115.82      121.49     23.56 o 
  16   4   7     1006.50     1159.38     75.41 o 
  17   4   7     1358.06     1525.94     89.55 o 
 -17   5   7      128.14      189.56     29.32 o 
 -16   5   7        1.70       47.65     13.09 o 
 -15   5   7       97.45       93.21     19.38 o 
 -14   5   7        0.23       42.42      8.38 o 
 -13   5   7      176.66      181.19     24.61 o 
 -12   5   7      144.17       98.97     17.80 o 
 -11   5   7      167.64      204.23     25.66 o 
 -10   5   7       73.59       53.94     14.14 o 
  -9   5   7      172.11      140.86     20.42 o 
  -8   5   7      249.94      251.36     21.47 o 
  -7   5   7      349.53      393.79     25.14 o 
  -6   5   7       66.01       70.69     12.57 o 
  -5   5   7     1404.98     1395.55     46.61 o 
  -4   5   7     1172.46     1033.70     39.80 o 
  -3   5   7      253.90      278.59     17.28 o 
  -2   5   7        4.37        0.52      4.19 o 
  -1   5   7      121.53      184.85     15.19 o 
   0   5   7       89.98      188.52     16.23 o 
   1   5   7      298.03      273.35     23.04 o 
   2   5   7      741.58      715.84     37.70 o 
   3   5   7       20.53       92.16     14.14 o 
   4   5   7     1996.23     1924.97     62.32 o 
   5   5   7      526.71      575.50     34.04 o 
   6   5   7       35.58      121.49     19.90 o 
   7   5   7      631.79      635.20     45.03 o 
   8   5   7     1167.59     1053.60     60.22 o 
   9   5   7      271.43      395.89     38.75 o 
  10   5   7      712.11      695.94     51.84 o 
  11   5   7      481.49      436.21     41.89 o 
  12   5   7      340.37      446.68     43.46 o 
  13   5   7       78.62       89.02     20.42 o 
  14   5   7       59.68       54.46     15.19 o 
  15   5   7      269.63      236.17     33.51 o 
 -15   6   7       32.69       28.80     15.19 o 
 -14   6   7      170.41      329.91     49.75 o 
 -13   6   7      430.59      404.26     52.37 o 
 -12   6   7      153.75      193.75     35.09 o 
 -11   6   7       38.09       25.66      6.28 o 
 -10   6   7       37.63       51.84     13.09 o 
  -9   6   7      127.28       98.97     14.14 o 
  -8   6   7       97.98       75.41     13.09 o 
  -7   6   7      761.73      714.79     40.85 o 
  -6   6   7      100.30      102.11     15.71 o 
  -5   6   7      196.19      173.33     17.80 o 
  -4   6   7      384.50      375.46     25.66 o 
  -3   6   7      222.69      213.65     25.66 o 
  -2   6   7     2664.37     2624.58     84.83 o 
  -1   6   7      341.73      423.64     32.47 o 
   0   6   7     2174.81     2148.05     73.31 o 
   1   6   7      242.21      337.24     27.75 o 
   2   6   7      282.53      277.54     26.18 o 
   3   6   7      142.67       91.64     14.14 o 
   4   6   7       38.77      138.77     18.33 o 
   5   6   7      569.83      580.74     38.23 o 
   6   6   7     2279.19     2150.67     89.55 o 
   7   6   7     2253.11     2118.72     89.55 o 
   8   6   7      452.22      422.59     40.85 o 
   9   6   7        1.05       -3.14      8.38 o 
  10   6   7      567.87      610.59     50.79 o 
  11   6   7     1446.08     1251.02     74.88 o 
  12   6   7       11.57       44.51     14.14 o 
  13   6   7       91.67      120.97     25.14 o 
  14   6   7      263.61      353.99     41.89 o 
 -13   7   7        3.65       -4.19      9.43 o 
 -12   7   7       23.17       35.09     10.47 o 
 -11   7   7      184.53      170.71     23.56 o 
 -10   7   7       11.93        0.52      7.85 o 
  -9   7   7      186.74      194.80     24.09 o 
  -8   7   7        1.23        3.14      4.71 o 
  -7   7   7       24.78      114.68     21.99 o 
  -6   7   7       95.86      120.97     24.61 o 
  -5   7   7      769.63      767.16     62.84 o 
  -4   7   7      815.47      664.00     58.65 o 
  -3   7   7       79.50      114.68     17.80 o 
  -2   7   7      124.65      106.30     15.19 o 
  -1   7   7     1154.03     1037.37     53.94 o 
   0   7   7       81.11      106.83     18.33 o 
   1   7   7      110.05      152.91     21.47 o 
   2   7   7      336.10      395.89     34.04 o 
   3   7   7        0.04      127.77     19.38 o 
   4   7   7     1293.37     1309.67     63.36 o 
   5   7   7      214.91      180.14     24.09 o 
   6   7   7      167.30      187.47     25.14 o 
   7   7   7      966.83      854.61     62.32 o 
   8   7   7       36.16       72.79     19.90 o 
   9   7   7       30.68       22.52     13.62 o 
  10   7   7      378.67      340.90     40.85 o 
  11   7   7      135.14      209.46     33.51 o 
  -9   8   7        4.55       22.52     13.62 o 
  -8   8   7      429.66      465.53     53.94 o 
  -7   8   7        5.17       46.61     17.28 o 
  -6   8   7      656.60      720.03     65.46 o 
  -5   8   7       35.26       67.03     12.57 o 
  -4   8   7      135.90      174.90     26.71 o 
  -3   8   7      192.69      189.56     28.28 o 
  -2   8   7      408.73      416.83     42.94 o 
  -1   8   7        0.06       -1.05      9.43 o 
   0   8   7       76.65       59.17     14.66 o 
   1   8   7        0.16       -2.09     11.00 o 
   2   8   7       23.22       53.94     14.14 o 
   3   8   7      180.98      149.24     22.52 o 
   4   8   7       43.09       27.23      9.43 o 
   5   8   7      236.89      236.69     28.28 o 
   6   8   7        0.21       34.04     12.57 o 
   7   8   7     2338.31     1836.47    135.10 o 
   8   8   7      169.74      130.91     27.75 o 
 -20   0   8      173.48      211.03     39.27 o 
 -18   0   8        2.86       37.18     17.80 o 
 -16   0   8     4863.06     4973.19    127.25 o 
 -14   0   8        6.86       12.04      7.33 o 
 -12   0   8       19.58       35.09     12.57 o 
 -10   0   8        7.32        1.57      6.28 o 
  -8   0   8      683.67      847.28     40.85 o 
  -6   0   8        0.49        8.38      3.67 o 
  -4   0   8    12036.52    11479.13    145.05 o 
  -2   0   8       30.22       38.75      4.71 o 
   0   0   8      630.67      609.54     20.95 o 
   2   0   8        1.23       27.23      5.24 o 
   4   0   8    44886.80    44301.56    236.17 o 
   6   0   8       22.50       54.46     12.04 o 
   8   0   8    10168.92    10897.87    149.24 o 
  10   0   8        1.55        9.43      6.28 o 
  12   0   8       21.47       28.80      9.95 o 
  14   0   8        8.35       28.80      7.33 o 
  16   0   8     2314.34     2253.83     93.73 o 
  18   0   8       14.66       25.14     11.52 o 
 -20   1   8      730.70      870.85     64.93 o 
 -19   1   8       43.66       81.69     15.71 o 
 -18   1   8        1.03       20.42      6.28 o 
 -17   1   8        1.64       20.95      8.38 o 
 -16   1   8      223.90      330.43     25.14 o 
 -15   1   8       21.88       38.23      8.90 o 
 -14   1   8       96.40       77.50      8.90 o 
 -13   1   8      139.71      142.96     13.62 o 
 -12   1   8        3.83        8.90      4.19 o 
 -11   1   8      164.49      157.10     13.09 o 
 -10   1   8       23.34       14.14      4.71 o 
  -9   1   8      452.28      484.91     22.52 o 
  -8   1   8     2675.70     2641.34     48.70 o 
  -7   1   8       36.93       46.08      6.81 o 
  -6   1   8       35.38       27.23      3.67 o 
  -5   1   8       21.87        9.95      2.09 o 
  -4   1   8     8970.61     8109.91     81.17 o 
  -3   1   8     1010.59      928.45     23.04 o 
  -2   1   8       11.26        6.81      2.09 o 
  -1   1   8     2101.24     1857.94     21.99 o 
   0   1   8     4807.41     4261.01     43.99 o 
   1   1   8     1274.37     1147.34     26.71 o 
   2   1   8       25.27       18.85      2.62 o 
   3   1   8       22.91       48.70      5.24 o 
   4   1   8     2691.55     2939.82     40.85 o 
   5   1   8     3033.50     3116.30     54.98 o 
   6   1   8       83.84      117.82     11.52 o 
   7   1   8       30.45       69.12     11.00 o 
   8   1   8     3184.29     3347.23     69.65 o 
   9   1   8       98.90      147.15     13.62 o 
  10   1   8       31.11       47.65      7.85 o 
  11   1   8      158.72      216.79     16.76 o 
  12   1   8      626.79      581.26     29.32 o 
  13   1   8      876.72      860.37     36.66 o 
  14   1   8       20.97       10.47      4.71 o 
  15   1   8      157.37      174.38     18.85 o 
  16   1   8     3274.63     3134.62     87.97 o 
  17   1   8      284.19      325.19     29.32 o 
  18   1   8       14.10        0.52      6.81 o 
 -19   2   8        2.57       -9.95      9.95 o 
 -18   2   8        3.86       43.46     13.09 o 
 -17   2   8       22.22       54.46     16.76 o 
 -16   2   8     1886.00     1902.98     85.36 o 
 -15   2   8        1.91       64.41     11.00 o 
 -14   2   8        2.79       13.62      7.33 o 
 -13   2   8      242.93      265.50     18.33 o 
 -12   2   8     2573.68     2594.73     56.56 o 
 -11   2   8        4.48       10.47      4.19 o 
 -10   2   8        4.82       16.76      4.19 o 
  -9   2   8        0.65        0.52      3.14 o 
  -8   2   8      391.29      373.37     18.33 o 
  -7   2   8        3.93        3.67      2.62 o 
  -6   2   8        1.02        5.76      1.57 o 
  -5   2   8       11.31      128.82      8.90 o 
  -4   2   8     1577.68     1787.25     31.94 o 
  -3   2   8     3209.19     2942.96     63.89 o 
  -2   2   8        7.95       89.02      6.81 o 
  -1   2   8     4773.82     4624.96     71.22 o 
   0   2   8      361.28      349.28     14.14 o 
   1   2   8      172.55      392.22     17.28 o 
   2   2   8      326.22      342.47     16.23 o 
   3   2   8      204.81      399.03     18.33 o 
   4   2   8     2076.37     1995.66     43.46 o 
   5   2   8      280.01      425.73     17.80 o 
   6   2   8       73.20       78.55      8.38 o 
   7   2   8      515.18      471.82     26.18 o 
   8   2   8    15808.68    15301.84    135.10 o 
   9   2   8     1032.30     1019.56     36.13 o 
  10   2   8        3.75       15.19      4.19 o 
  11   2   8     1823.59     1772.06     63.89 o 
  12   2   8     1761.96     1709.22     64.93 o 
  13   2   8       49.94      124.11     21.47 o 
  14   2   8      359.11      375.99     38.75 o 
  15   2   8     1055.60     1005.43     54.98 o 
  16   2   8      176.09      188.52     23.56 o 
  17   2   8       90.58      186.95     24.09 o 
  18   2   8        9.51       14.14     10.47 o 
 -19   3   8       56.35       97.40     23.04 o 
 -18   3   8        0.20        5.24     11.00 o 
 -17   3   8       72.62      101.59     20.42 o 
 -16   3   8     1837.91     1817.62     85.36 o 
 -15   3   8      263.93      349.80     30.37 o 
 -14   3   8      278.80      295.34     32.47 o 
 -13   3   8      466.42      437.78     37.70 o 
 -12   3   8        9.09       11.52      6.81 o 
 -11   3   8      190.18      191.14     14.14 o 
 -10   3   8      168.65      144.53     12.57 o 
  -9   3   8     1740.16     1730.17     38.23 o 
  -8   3   8    23626.86    22785.98    164.43 o 
  -7   3   8     5227.13     5125.05     57.60 o 
  -6   3   8        3.05       76.45      6.81 o 
  -5   3   8     1209.74     1129.53     25.66 o 
  -4   3   8     1910.08     1789.87     30.90 o 
  -3   3   8      510.13      452.44     20.42 o 
  -2   3   8       46.78       39.27      5.76 o 
  -1   3   8      412.51      473.39     24.61 o 
   0   3   8      952.35     1240.55     34.56 o 
   1   3   8       18.84       50.27      5.24 o 
   2   3   8       52.07       66.50      9.95 o 
   3   3   8      385.14      315.77     20.95 o 
   4   3   8       89.56       87.45      6.81 o 
   5   3   8      492.10      657.19     26.18 o 
   6   3   8      735.11      747.79     28.28 o 
   7   3   8        7.34      173.33     20.95 o 
   8   3   8      976.19      977.15     53.41 o 
   9   3   8     1077.91     1178.23     60.22 o 
  10   3   8       97.86      145.05     21.99 o 
  11   3   8      925.23      981.34     58.13 o 
  12   3   8     2842.19     2996.90    105.26 o 
  13   3   8     2779.41     2683.75    102.64 o 
  14   3   8       35.54       47.65     14.66 o 
  15   3   8      466.11      384.89     41.37 o 
  16   3   8     1421.31     1484.57     82.74 o 
  17   3   8      335.18      384.89     44.51 o 
 -18   4   8       37.40       57.08     19.38 o 
 -17   4   8      126.72      245.07     32.99 o 
 -16   4   8      864.32      919.55     62.84 o 
 -15   4   8      104.73      130.39     22.52 o 
 -14   4   8       43.02       44.51     10.47 o 
 -13   4   8      363.34      449.82     39.80 o 
 -12   4   8     2513.29     2319.29     87.45 o 
 -11   4   8     1153.03     1116.44     58.65 o 
 -10   4   8      178.88      170.71     19.38 o 
  -9   4   8        5.91       40.32      7.85 o 
  -8   4   8       54.07      111.02     12.04 o 
  -7   4   8       33.85       43.99      7.85 o 
  -6   4   8      102.18      134.58     12.04 o 
  -5   4   8        9.74       16.76      4.71 o 
  -4   4   8     1094.05     1212.27     35.09 o 
  -3   4   8      156.09      193.23     13.09 o 
  -2   4   8       86.59       58.65      7.85 o 
  -1   4   8      230.43      320.48     17.28 o 
   0   4   8      234.81      249.79     12.04 o 
   1   4   8       24.40      111.54     10.47 o 
   2   4   8       57.53       65.46      7.85 o 
   3   4   8      395.51      736.79     34.04 o 
   4   4   8      358.08      402.17     31.42 o 
   5   4   8      906.11      848.33     47.13 o 
   6   4   8        1.24       84.83     14.66 o 
   7   4   8     4410.20     4198.17    111.54 o 
   8   4   8     3459.12     3614.29    107.35 o 
   9   4   8     1853.53     1716.55     75.93 o 
  10   4   8      378.23      507.95     42.42 o 
  11   4   8     4038.65     3795.48    120.44 o 
  12   4   8     2043.69     1982.05     89.02 o 
  13   4   8       10.12       96.35     20.95 o 
  14   4   8      545.73      572.88     51.32 o 
  15   4   8        4.91      120.44     24.61 o 
  16   4   8      822.46      781.82     62.32 o 
  17   4   8      174.98      171.76     30.37 o 
 -17   5   8      555.51      600.64     53.41 o 
 -16   5   8      226.47      169.14     27.75 o 
 -15   5   8      291.02      268.11     34.56 o 
 -14   5   8        5.89       20.95      8.38 o 
 -13   5   8        1.34       -2.62     11.52 o 
 -12   5   8      188.76      174.38     25.14 o 
 -11   5   8      387.21      405.84     37.70 o 
 -10   5   8      331.25      285.92     30.90 o 
  -9   5   8      642.81      663.48     45.03 o 
  -8   5   8     4037.08     3931.11    105.78 o 
  -7   5   8     4770.51     4703.51     97.92 o 
  -6   5   8      931.58     1036.32     41.89 o 
  -5   5   8     1750.90     1651.10     51.32 o 
  -4   5   8      629.42      611.63     26.18 o 
  -3   5   8     1059.87     1025.85     33.51 o 
  -2   5   8       25.93       69.65      8.90 o 
  -1   5   8     1702.35     1634.86     51.84 o 
   0   5   8     2166.33     2094.64     66.50 o 
   1   5   8      108.83      177.52     18.33 o 
   2   5   8     1601.70     1414.93     52.89 o 
   3   5   8      320.25      348.23     27.23 o 
   4   5   8      790.33      776.06     39.80 o 
   5   5   8      234.89      323.62     31.42 o 
   6   5   8       37.96       50.79     14.14 o 
   7   5   8      744.12      736.26     49.75 o 
   8   5   8      521.41      516.85     42.94 o 
   9   5   8     3056.61     2743.97    101.07 o 
  10   5   8      451.63      548.79     47.13 o 
  11   5   8      181.30      194.80     28.28 o 
  12   5   8       94.44      104.21     21.47 o 
  13   5   8      469.39      450.35     45.03 o 
  14   5   8       28.03       23.56     11.00 o 
  15   5   8      211.12      218.37     32.47 o 
 -15   6   8     1426.53     1466.25    106.83 o 
 -14   6   8       17.84      104.73     26.71 o 
 -13   6   8      466.83      481.24     58.13 o 
 -12   6   8      107.90      103.16     19.38 o 
 -11   6   8      202.66      223.60     28.80 o 
 -10   6   8      144.35      123.58     18.33 o 
  -9   6   8       10.04       27.23      8.90 o 
  -8   6   8        7.52        6.28      8.38 o 
  -7   6   8      366.88      363.42     28.28 o 
  -6   6   8        3.91        9.43      6.28 o 
  -5   6   8       70.18      100.54     15.19 o 
  -4   6   8      681.63      615.82     44.51 o 
  -3   6   8       23.96       17.80     10.47 o 
  -2   6   8     1096.06     1048.89     58.13 o 
  -1   6   8        6.94       33.51      9.95 o 
   0   6   8      336.33      419.97     32.99 o 
   1   6   8     1212.06     1233.22     54.98 o 
   2   6   8      498.92      518.95     35.61 o 
   3   6   8      194.19      266.54     25.66 o 
   4   6   8       74.14       84.31     16.23 o 
   5   6   8     1957.76     2077.88     72.79 o 
   6   6   8      705.04      842.57     57.08 o 
   7   6   8     2223.08     2301.48     94.26 o 
   8   6   8        4.46       31.94     20.42 o 
   9   6   8      520.41      515.80     46.08 o 
  10   6   8     1139.16     1168.81     71.74 o 
  11   6   8      956.50      846.76     62.32 o 
  12   6   8        0.11       11.00     13.62 o 
  13   6   8       18.65       30.90      8.38 o 
 -12   7   8       61.91       48.70     13.62 o 
 -11   7   8      236.31      256.59     28.28 o 
 -10   7   8      190.54      200.56     25.14 o 
  -9   7   8       90.82      129.34     19.38 o 
  -8   7   8       48.09       49.75     17.80 o 
  -7   7   8      288.18      296.91     40.32 o 
  -6   7   8      234.70      308.44     41.37 o 
  -5   7   8     1387.11     1286.63     83.26 o 
  -4   7   8       63.89       41.37      7.85 o 
  -3   7   8     1033.81      954.63     61.79 o 
  -2   7   8      132.64      199.51     28.28 o 
  -1   7   8     1242.43     1158.86     71.22 o 
   0   7   8      201.25      293.77     27.23 o 
   1   7   8      773.99      701.18     45.03 o 
   2   7   8      586.67      470.25     37.70 o 
   3   7   8      107.37      138.25     20.42 o 
   4   7   8       14.11       12.57      5.76 o 
   5   7   8      256.45      269.16     28.80 o 
   6   7   8       97.24      121.49     24.61 o 
   7   7   8      150.08      112.59     23.04 o 
   8   7   8       99.73       20.95      8.38 o 
   9   7   8      245.27      257.64     35.09 o 
  10   7   8     1470.83     1355.23     81.69 o 
  11   7   8       71.33       75.93     20.95 o 
  -9   8   8      293.83      316.29     45.56 o 
  -8   8   8      122.23      212.61     36.13 o 
  -7   8   8      264.61      291.15     41.37 o 
  -6   8   8       21.45       19.38     11.52 o 
  -5   8   8        9.18       -0.52     12.04 o 
  -4   8   8       57.87       28.28     13.62 o 
  -3   8   8        0.23       28.80     12.57 o 
  -2   8   8      753.41      642.53     55.51 o 
  -1   8   8      144.69      134.58     26.71 o 
   0   8   8       93.33       95.83     27.23 o 
   1   8   8      432.94      398.50     47.13 o 
   2   8   8      476.28      490.14     41.37 o 
   3   8   8      126.81      136.15     21.99 o 
   4   8   8       79.16       92.69     18.33 o 
   5   8   8     1277.10     1327.48     70.69 o 
   6   8   8      174.32      245.07     38.75 o 
   7   8   8      371.58      477.58     53.41 o 
   8   8   8       15.59        2.09     25.14 o 
 -19   0   9       35.04       37.18     14.66 o 
 -17   0   9     1508.65     1590.88     95.83 o 
 -15   0   9       10.04       38.75     10.47 o 
 -13   0   9        1.96       18.33      8.38 o 
 -11   0   9        7.68       30.90     12.04 o 
  -9   0   9       48.03      223.08     23.56 o 
  -7   0   9        6.16       10.47      6.81 o 
  -5   0   9      408.01      270.73     25.14 o 
  -3   0   9       33.81       47.13      5.24 o 
  -1   0   9    93946.19    95869.41    360.80 o 
   1   0   9        2.67       23.56      5.24 o 
   3   0   9     2940.06     3620.06     64.41 o 
   5   0   9        7.39        9.43      4.19 o 
   7   0   9     2713.10     2670.14     71.22 o 
   9   0   9       10.13        7.85      6.81 o 
  11   0   9     3350.13     3336.23     95.31 o 
  13   0   9       23.36       85.88     17.80 o 
  15   0   9     3223.43     3290.15    109.44 o 
  17   0   9        0.01       30.37     16.76 o 
 -20   1   9        2.41        3.67      8.90 o 
 -19   1   9       14.25       23.56     14.14 o 
 -18   1   9        2.91       10.47     11.00 o 
 -17   1   9       97.29       97.40     15.19 o 
 -16   1   9      633.65      587.55     39.80 o 
 -15   1   9       94.90       68.60     15.71 o 
 -14   1   9      189.96      203.70     16.76 o 
 -13   1   9      426.23      438.30     23.56 o 
 -12   1   9        0.18       23.56      8.38 o 
 -11   1   9       29.51       27.75      4.71 o 
 -10   1   9      310.09      284.87     17.28 o 
  -9   1   9     2472.43     2438.68     49.22 o 
  -8   1   9      137.66      136.15     11.52 o 
  -7   1   9        0.35        9.43      3.14 o 
  -6   1   9       41.04       53.41      5.24 o 
  -5   1   9    15997.54    15907.72     96.35 o 
  -4   1   9      240.13      434.64     17.28 o 
  -3   1   9       14.84       23.56      3.14 o 
  -2   1   9       40.36       76.98      5.76 o 
  -1   1   9     1530.96     1607.11     19.90 o 
   0   1   9      540.70      524.18     12.04 o 
   1   1   9       22.80       19.90      3.14 o 
   2   1   9      112.23      150.29      8.38 o 
   3   1   9     6266.03     6060.83     58.65 o 
   4   1   9       36.79       31.42      4.19 o 
   5   1   9       36.78       70.69      8.38 o 
   6   1   9     1223.57     1349.99     45.03 o 
   7   1   9     7342.77     7184.60     96.88 o 
   8   1   9      300.79      437.78     20.95 o 
   9   1   9       17.21       40.32      6.28 o 
  10   1   9        0.09        4.71      3.67 o 
  11   1   9       93.65      111.02     13.09 o 
  12   1   9      137.32      163.38     15.71 o 
  13   1   9       27.93       12.57      5.76 o 
  14   1   9      557.01      523.14     34.04 o 
  15   1   9      719.78      680.76     39.80 o 
  16   1   9       28.99       24.61      6.28 o 
  17   1   9        5.24        5.24      7.85 o 
  18   1   9        2.97       14.14      6.81 o 
 -19   2   9       54.85       33.51     13.62 o 
 -18   2   9      238.95      248.74     33.51 o 
 -17   2   9     1254.00     1300.77     73.31 o 
 -16   2   9        0.24       -1.57      7.33 o 
 -15   2   9        1.33       17.80      6.81 o 
 -14   2   9        0.98        2.62      5.24 o 
 -13   2   9     1963.67     1996.71     59.70 o 
 -12   2   9      288.96      281.73     18.85 o 
 -11   2   9       45.99       35.09      6.81 o 
 -10   2   9      101.74      122.54     11.52 o 
  -9   2   9        6.74        6.81      3.14 o 
  -8   2   9      328.00      284.87     15.71 o 
  -7   2   9        7.67       12.57      3.14 o 
  -6   2   9      391.62      380.70     15.71 o 
  -5   2   9    13454.04    13223.96     91.12 o 
  -4   2   9        1.54        7.33      3.67 o 
  -3   2   9       38.78       51.84      5.24 o 
  -2   2   9     3220.26     3329.95     53.94 o 
  -1   2   9    22893.32    21213.43    150.81 o 
   0   2   9       71.31      161.29      7.85 o 
   1   2   9       53.60       70.17      7.85 o 
   2   2   9      609.85      746.74     25.14 o 
   3   2   9       70.90       32.47      5.24 o 
   4   2   9     1268.42     1633.82     40.85 o 
   5   2   9      199.65      222.03     11.00 o 
   6   2   9      346.91      338.81     18.85 o 
   7   2   9       89.13      130.39     13.09 o 
   8   2   9       96.56       85.36     10.47 o 
   9   2   9       23.41       55.51      9.95 o 
  10   2   9      221.60      228.32     22.52 o 
  11   2   9     5982.07     5896.40    118.35 o 
  12   2   9      152.47      198.47     22.52 o 
  13   2   9      199.09      212.61     24.09 o 
  14   2   9      700.67      709.03     45.56 o 
  15   2   9     1905.32     1861.61     76.45 o 
  16   2   9      382.21      470.25     39.27 o 
  17   2   9       50.83       43.46     11.00 o 
  18   2   9       12.60        9.43      8.38 o 
 -19   3   9       15.16       38.23     17.80 o 
 -18   3   9       10.86       23.56     13.09 o 
 -17   3   9      114.06      100.02     21.47 o 
 -16   3   9      390.84      394.84     40.32 o 
 -15   3   9      135.01      122.54     18.85 o 
 -14   3   9      135.44      134.06     17.80 o 
 -13   3   9      576.88      574.45     44.51 o 
 -12   3   9      449.04      403.22     33.51 o 
 -11   3   9       57.01       74.36     18.85 o 
 -10   3   9     3055.57     2796.34     77.50 o 
  -9   3   9    16266.14    15766.85    129.34 o 
  -8   3   9      798.55      858.28     28.28 o 
  -7   3   9      461.41      468.15     19.38 o 
  -6   3   9     1167.20     1143.67     29.32 o 
  -5   3   9     1781.83     1765.78     41.37 o 
  -4   3   9      143.90      200.04     16.23 o 
  -3   3   9        0.22       14.14      3.14 o 
  -2   3   9      220.44      298.49     15.71 o 
  -1   3   9       46.37       67.03      9.95 o 
   0   3   9     1507.00     1643.77     36.66 o 
   1   3   9      283.35      275.44     13.09 o 
   2   3   9      100.66       74.88      9.95 o 
   3   3   9     1107.09     1518.09     46.61 o 
   4   3   9      275.81      347.71     23.04 o 
   5   3   9      402.64      479.67     23.56 o 
   6   3   9     1191.39     1406.02     60.22 o 
   7   3   9     5509.28     5304.14    120.44 o 
   8   3   9     2030.25     2200.94     80.64 o 
   9   3   9       54.64      109.44     19.38 o 
  10   3   9     2058.54     1974.72     81.17 o 
  11   3   9     3209.72     3162.90    105.78 o 
  12   3   9      515.41      514.76     44.51 o 
  13   3   9      292.23      328.33     36.13 o 
  14   3   9      881.33      887.08     60.74 o 
  15   3   9       90.13       82.21     19.90 o 
  16   3   9      192.28      160.24     26.71 o 
  17   3   9       22.83       32.47     11.00 o 
 -18   4   9      228.25      260.78     34.56 o 
 -17   4   9      744.40      773.44     59.70 o 
 -16   4   9      200.26      190.09     29.32 o 
 -15   4   9        0.31        2.62      7.33 o 
 -14   4   9      248.28      216.79     28.28 o 
 -13   4   9     1575.32     1426.45     71.22 o 
 -12   4   9      354.20      309.48     31.94 o 
 -11   4   9       81.27      118.35     17.28 o 
 -10   4   9      123.89       94.26     13.62 o 
  -9   4   9      390.97      426.26     28.80 o 
  -8   4   9       99.83      157.62     15.19 o 
  -7   4   9      101.35      129.34     14.66 o 
  -6   4   9     1540.04     1649.00     41.37 o 
  -5   4   9     4049.42     4267.82     70.69 o 
  -4   4   9     4584.53     4071.45     71.74 o 
  -3   4   9      387.18      487.00     21.47 o 
  -2   4   9      653.27      558.74     21.99 o 
  -1   4   9     4301.50     4518.13     72.26 o 
   0   4   9      158.21      120.97     10.47 o 
   1   4   9       29.86       21.47      4.19 o 
   2   4   9       43.19      131.44     11.52 o 
   3   4   9     1389.45     1356.80     58.13 o 
   4   4   9        0.10      118.35     16.76 o 
   5   4   9      533.93      490.67     36.66 o 
   6   4   9       15.63       39.27     11.00 o 
   7   4   9      303.09      364.47     33.51 o 
   8   4   9      414.18      408.98     36.66 o 
   9   4   9      281.63      238.79     28.28 o 
  10   4   9      111.58      124.11     23.04 o 
  11   4   9     1538.23     1436.40     74.88 o 
  12   4   9      818.78      802.25     57.60 o 
  13   4   9       67.54       68.08     18.85 o 
  14   4   9      358.68      406.36     43.46 o 
  15   4   9      528.78      551.94     52.37 o 
  16   4   9        6.29       35.09     14.66 o 
 -16   5   9       24.00       18.85      8.38 o 
 -15   5   9       22.49       24.61     10.47 o 
 -14   5   9        2.96       36.66     13.09 o 
 -13   5   9      218.77      257.12     31.42 o 
 -12   5   9      367.05      358.71     36.66 o 
 -11   5   9        3.11       99.50     19.38 o 
 -10   5   9     1668.49     1572.55     71.22 o 
  -9   5   9     4119.59     3980.33    109.44 o 
  -8   5   9     2903.98     2958.15     80.64 o 
  -7   5   9      366.35      605.35     35.61 o 
  -6   5   9     3771.36     3670.85     84.31 o 
  -5   5   9     1021.58     1058.31     45.56 o 
  -4   5   9     1783.00     1640.62     43.99 o 
  -3   5   9       13.17       76.45      8.38 o 
  -2   5   9      546.74      494.86     25.14 o 
  -1   5   9      151.61      150.29     16.23 o 
   0   5   9      160.34      245.60     22.52 o 
   1   5   9      412.87      400.60     28.28 o 
   2   5   9     1516.72     1532.23     55.51 o 
   3   5   9     2942.04     2989.05     78.03 o 
   4   5   9     1229.22     1107.02     59.17 o 
   5   5   9       13.23       79.07     16.76 o 
   6   5   9      983.91     1010.14     57.60 o 
   7   5   9     1738.90     1727.55     77.50 o 
   8   5   9      912.83      882.89     57.08 o 
   9   5   9      700.02      749.88     53.94 o 
  10   5   9     1827.37     1774.16     84.83 o 
  11   5   9      255.90      253.45     32.47 o 
  12   5   9      438.14      430.45     43.99 o 
  13   5   9      156.08      135.63     25.14 o 
  14   5   9      406.68      494.33     50.27 o 
  15   5   9      174.73      233.03     35.61 o 
 -15   6   9      244.39      205.80     41.37 o 
 -14   6   9      310.73      294.30     46.08 o 
 -13   6   9       62.04       51.84     20.42 o 
 -12   6   9      324.72      322.57     35.09 o 
 -11   6   9        1.25        7.33      7.85 o 
 -10   6   9       28.04       17.28      6.81 o 
  -9   6   9      283.29      310.01     28.28 o 
  -8   6   9       92.53       75.41     14.14 o 
  -7   6   9       50.95       30.90      8.90 o 
  -6   6   9        8.99       17.80      7.33 o 
  -5   6   9       74.40      113.11     18.85 o 
  -4   6   9     3374.08     3064.98    126.73 o 
  -3   6   9      501.85      736.79     63.36 o 
  -2   6   9     7858.84     7559.02    167.05 o 
  -1   6   9     1973.69     1845.37     67.03 o 
   0   6   9     5131.19     4695.13    117.82 o 
   1   6   9        4.02      171.76     20.42 o 
   2   6   9     1628.87     1547.94     62.84 o 
   3   6   9      279.08      255.02     25.14 o 
   4   6   9        7.33       42.94      6.81 o 
   5   6   9      638.07      567.12     46.61 o 
   6   6   9      397.57      443.54     41.89 o 
   7   6   9       75.34       93.73     20.95 o 
   8   6   9      442.93      379.13     39.27 o 
   9   6   9      253.81      228.84     31.42 o 
  10   6   9      226.83      259.21     34.04 o 
  11   6   9       29.84       28.28      9.43 o 
  12   6   9      347.52      358.71     41.89 o 
  13   6   9      198.60      254.50     35.61 o 
 -12   7   9      309.84      350.33     34.56 o 
 -11   7   9       14.79       76.98     15.71 o 
 -10   7   9       94.70      124.63     22.52 o 
  -9   7   9       33.93       31.94      9.95 o 
  -8   7   9     1053.66     1006.47     75.93 o 
  -7   7   9       57.74      175.43     31.94 o 
  -6   7   9     1598.11     1511.80     90.07 o 
  -5   7   9        7.82       19.90      8.90 o 
  -4   7   9      984.98      843.61     70.17 o 
  -3   7   9        1.80       72.79     15.19 o 
  -2   7   9      587.52      450.87     43.46 o 
  -1   7   9       54.83       74.36     17.80 o 
   0   7   9      262.65      242.98     34.56 o 
   1   7   9      143.57      162.86     21.47 o 
   2   7   9      325.50      338.28     32.47 o 
   3   7   9      386.16      385.94     34.56 o 
   4   7   9      588.53      528.37     40.32 o 
   5   7   9      153.93      217.32     33.51 o 
   6   7   9     1052.70     1076.12     72.79 o 
   7   7   9      167.62      252.93     35.09 o 
   8   7   9      755.21      805.91     62.32 o 
   9   7   9      919.99      822.14     64.41 o 
  10   7   9      196.22      191.66     31.42 o 
  11   7   9      169.39      144.53     27.75 o 
  -8   8   9      325.05      389.60     49.75 o 
  -7   8   9      239.62      257.12     40.32 o 
  -6   8   9      312.90      338.81     46.61 o 
  -5   8   9       57.00       53.41     15.19 o 
  -4   8   9      999.02     1000.19     67.03 o 
  -3   8   9       22.00      101.07     25.66 o 
  -2   8   9     2014.71     1902.98     96.88 o 
  -1   8   9        0.09       18.33     12.57 o 
   0   8   9     1391.44     1248.93     81.69 o 
   1   8   9        1.99      117.30     26.18 o 
   2   8   9      614.27      522.09     54.98 o 
   3   8   9        3.32       13.62      8.90 o 
   4   8   9       97.69      115.73     19.90 o 
   5   8   9      395.62      421.55     39.80 o 
   6   8   9      349.45      315.77     42.42 o 
   7   8   9      203.50      192.71     32.99 o 
 -20   0  10       29.93      108.92     30.90 o 
 -18   0  10       36.62       19.38     11.00 o 
 -16   0  10       15.70        1.05     11.52 o 
 -14   0  10      403.93      369.70     41.37 o 
 -12   0  10       49.19       41.89     14.14 o 
 -10   0  10      164.12      262.88     35.09 o 
  -8   0  10       13.05       20.42      6.81 o 
  -6   0  10    28964.07    28247.22    247.69 o 
  -4   0  10        9.12       11.00      3.67 o 
  -2   0  10    63370.80    62807.15    315.24 o 
   0   0  10        0.77        1.05      2.09 o 
   2   0  10     8442.70     8453.43     94.78 o 
   4   0  10        0.27        1.05      3.14 o 
   6   0  10    14077.92    14436.23    191.14 o 
   8   0  10        7.93        9.95      5.24 o 
  10   0  10     1668.63     1620.20     65.98 o 
  12   0  10       74.43       54.98     14.14 o 
  14   0  10       24.78       30.90     11.52 o 
  16   0  10       49.23       17.80     13.09 o 
  18   0  10       25.94       15.71      7.85 o 
 -20   1  10       15.43       16.23      9.95 o 
 -19   1  10       87.80       73.31     18.33 o 
 -18   1  10     2126.63     2041.75     79.60 o 
 -17   1  10      410.58      415.79     34.56 o 
 -16   1  10       86.57       70.17     12.04 o 
 -15   1  10     1081.75     1069.84     45.03 o 
 -14   1  10      529.22      523.66     30.37 o 
 -13   1  10        2.08       18.85      5.24 o 
 -12   1  10        7.53       35.61      7.85 o 
 -11   1  10       72.60       59.17      7.85 o 
 -10   1  10        4.90        6.81      4.19 o 
  -9   1  10       81.12       79.60      8.90 o 
  -8   1  10       74.08       65.46      7.85 o 
  -7   1  10      502.24      500.09     19.38 o 
  -6   1  10     1849.56     1811.34     31.94 o 
  -5   1  10     1770.54     1833.85     26.71 o 
  -4   1  10       32.33       38.75      4.71 o 
  -3   1  10      444.72      465.01     14.66 o 
  -2   1  10     1231.35     1489.29     27.23 o 
  -1   1  10      534.41      449.30     11.52 o 
   0   1  10       49.67       41.37      4.19 o 
   1   1  10      102.53       94.26      6.81 o 
   2   1  10     1308.80     1011.71     19.90 o 
   3   1  10       28.04       75.93      5.76 o 
   4   1  10       15.05       46.61      5.24 o 
   5   1  10       62.39      101.59      9.43 o 
   6   1  10     5323.53     6202.22     79.07 o 
   7   1  10      270.04      381.75     18.85 o 
   8   1  10        2.54        0.52      3.67 o 
   9   1  10      112.72      114.16     11.52 o 
  10   1  10        7.06        1.05      4.71 o 
  11   1  10       99.39      137.20     13.62 o 
  12   1  10        2.06        8.38      5.76 o 
  13   1  10        1.69       -2.09      4.71 o 
  14   1  10      148.75      145.58     18.33 o 
  15   1  10       42.80       40.85      8.90 o 
  16   1  10       20.41       12.57      7.85 o 
  17   1  10      210.26      208.94     24.09 o 
  18   1  10      965.70     1087.12     63.36 o 
 -19   2  10      232.07      269.16     35.61 o 
 -18   2  10      243.24      233.55     33.51 o 
 -17   2  10        7.64       -1.05     11.00 o 
 -16   2  10        0.51        4.71      8.38 o 
 -15   2  10       26.16       43.99      9.95 o 
 -14   2  10       53.33      103.68     20.42 o 
 -13   2  10     1270.24     1295.53     49.22 o 
 -12   2  10       30.06       58.65      8.90 o 
 -11   2  10      141.09      111.02     13.62 o 
 -10   2  10     1831.27     1469.39     40.85 o 
  -9   2  10       25.38      118.35     11.52 o 
  -8   2  10      197.43      182.23     12.04 o 
  -7   2  10      919.01      938.40     25.66 o 
  -6   2  10     5235.88     4850.13     54.46 o 
  -5   2  10      948.24     1060.93     24.61 o 
  -4   2  10      126.36      192.18      9.95 o 
  -3   2  10       72.90       84.83      6.28 o 
  -2   2  10    28634.47    27393.13    201.61 o 
  -1   2  10      431.23      730.50     23.56 o 
   0   2  10       61.51       49.75      4.71 o 
   1   2  10       83.61      181.19     12.57 o 
   2   2  10      727.92      716.89     24.61 o 
   3   2  10        6.89      126.73     11.00 o 
   4   2  10      147.59      182.23     14.14 o 
   5   2  10      351.86      424.69     14.14 o 
   6   2  10     4061.42     4036.89     56.03 o 
   7   2  10      141.12      157.62     19.38 o 
   8   2  10        5.55       18.33      6.28 o 
   9   2  10      391.82      346.14     26.71 o 
  10   2  10     5898.31     5647.14    112.59 o 
  11   2  10       16.44       38.75     11.00 o 
  12   2  10        0.47        9.95      8.90 o 
  13   2  10        1.10        5.24      7.33 o 
  14   2  10       17.82       20.95      7.85 o 
  15   2  10      140.67      147.15     20.42 o 
  16   2  10       40.89       46.61     12.57 o 
  17   2  10       12.70       32.47     11.52 o 
  18   2  10      382.34      422.59     40.32 o 
 -19   3  10      353.49      418.93     45.03 o 
 -18   3  10      748.63      747.26     59.17 o 
 -17   3  10     1007.02     1007.52     66.50 o 
 -16   3  10        0.27       30.90     13.62 o 
 -15   3  10     1860.72     1660.00     68.08 o 
 -14   3  10      542.14      585.97     38.75 o 
 -13   3  10      330.50      308.96     27.75 o 
 -12   3  10        2.94       29.32     11.00 o 
 -11   3  10      317.55      304.25     26.71 o 
 -10   3  10      109.20      106.83     13.09 o 
  -9   3  10      868.81      834.71     35.09 o 
  -8   3  10      146.16      129.87     13.09 o 
  -7   3  10      271.25      293.25     15.71 o 
  -6   3  10      471.64      388.56     17.80 o 
  -5   3  10     1930.14     1869.46     45.56 o 
  -4   3  10      459.35      482.29     21.47 o 
  -3   3  10     1243.49     1475.67     38.75 o 
  -2   3  10     2659.11     2782.20     52.89 o 
  -1   3  10       21.06       17.28      3.14 o 
   0   3  10      246.28      270.73     15.71 o 
   1   3  10      369.53      445.63     34.56 o 
   2   3  10      159.54      121.49     13.62 o 
   3   3  10       30.88       14.66      5.24 o 
   4   3  10       10.58       16.76      5.76 o 
   5   3  10      584.79      603.78     28.28 o 
   6   3  10     7824.48     7788.91    174.90 o 
   7   3  10      124.72      111.54     17.28 o 
   8   3  10      278.48      286.97     29.85 o 
   9   3  10       11.83       84.31     17.28 o 
  10   3  10      852.77      868.23     66.50 o 
  11   3  10      327.72      439.35     40.32 o 
  12   3  10        2.30       34.04     11.00 o 
  13   3  10       79.15       85.36     19.90 o 
  14   3  10      468.95      440.40     43.46 o 
  15   3  10      115.50      116.25     22.52 o 
  16   3  10        0.09        8.38     12.57 o 
  17   3  10      354.25      354.52     36.66 o 
 -18   4  10      271.17      312.10     39.80 o 
 -17   4  10        3.02        7.33     10.47 o 
 -16   4  10        2.41       31.94     12.04 o 
 -15   4  10       14.91       32.99     11.52 o 
 -14   4  10      151.74      160.76     24.09 o 
 -13   4  10      596.10      535.70     43.99 o 
 -12   4  10      535.33      500.09     40.85 o 
 -11   4  10        0.24      112.06     16.23 o 
 -10   4  10       39.69       18.33      7.33 o 
  -9   4  10      943.05      810.62     39.80 o 
  -8   4  10       29.67       60.74     11.00 o 
  -7   4  10      554.91      534.66     27.23 o 
  -6   4  10      219.25      256.07     18.33 o 
  -5   4  10       32.94       51.32      8.90 o 
  -4   4  10     1190.74     1086.07     32.47 o 
  -3   4  10     2839.60     2747.12     50.79 o 
  -2   4  10     2241.65     2416.69     46.08 o 
  -1   4  10      973.19     1052.55     32.47 o 
   0   4  10       96.31      178.57     15.71 o 
   1   4  10      613.24      536.75     25.14 o 
   2   4  10     1207.41     1154.67     43.46 o 
   3   4  10      108.00      368.66     30.37 o 
   4   4  10      447.15      453.49     35.09 o 
   5   4  10     1370.71     1435.87     67.03 o 
   6   4  10      152.34      187.47     24.09 o 
   7   4  10      583.09      483.86     39.27 o 
   8   4  10        4.31       94.26     18.33 o 
   9   4  10     1993.04     1838.04     81.17 o 
  10   4  10     2751.07     2571.17     98.45 o 
  11   4  10       61.63      102.64     20.42 o 
  12   4  10       52.71       60.74     16.23 o 
  13   4  10      178.34      207.89     30.37 o 
  14   4  10        4.95       12.57     12.57 o 
  15   4  10      136.27      181.71     30.37 o 
  16   4  10       47.81       42.42     13.09 o 
 -16   5  10        1.73       33.51     14.14 o 
 -15   5  10      108.70       85.36     19.38 o 
 -14   5  10       45.67       30.90      9.43 o 
 -13   5  10        9.31       17.80     11.00 o 
 -12   5  10      141.45      145.05     21.47 o 
 -11   5  10      548.47      465.53     40.32 o 
 -10   5  10      179.95      253.97     29.32 o 
  -9   5  10      322.68      313.15     27.23 o 
  -8   5  10     1233.08     1165.67     50.79 o 
  -7   5  10      215.32      246.12     22.52 o 
  -6   5  10      320.59      348.76     26.71 o 
  -5   5  10       29.14      187.99     19.38 o 
  -4   5  10      510.00      474.44     25.66 o 
  -3   5  10       48.28       60.22      8.38 o 
  -2   5  10      236.38      256.07     18.33 o 
  -1   5  10      208.04      205.80     22.52 o 
   0   5  10        1.34       40.32      8.38 o 
   1   5  10     1739.49     1719.70     59.70 o 
   2   5  10     1623.82     1618.63     57.60 o 
   3   5  10      852.01      724.74     47.65 o 
   4   5  10      159.01      187.47     25.14 o 
   5   5  10      434.28      454.01     38.23 o 
   6   5  10     1430.06     1390.31     69.12 o 
   7   5  10       19.85       29.85     12.04 o 
   8   5  10        4.61        2.62      7.85 o 
   9   5  10      544.41      502.71     44.51 o 
  10   5  10       36.06       51.32     22.52 o 
  11   5  10      316.66      302.15     37.18 o 
  12   5  10      103.04      124.63     24.61 o 
  13   5  10        6.98       14.66     11.52 o 
  14   5  10        0.16       55.51     21.47 o 
  15   5  10       31.64       27.23     11.00 o 
 -14   6  10       34.96       59.17     18.85 o 
 -13   6  10       39.42       60.22     20.42 o 
 -12   6  10       35.11       61.27     13.62 o 
 -11   6  10        1.57       50.27     14.14 o 
 -10   6  10      228.14      234.60     25.14 o 
  -9   6  10      157.48      151.86     19.90 o 
  -8   6  10      295.27      343.00     29.32 o 
  -7   6  10      237.59      278.06     29.32 o 
  -6   6  10      150.31      145.05     19.90 o 
  -5   6  10     2190.49     2183.13     80.64 o 
  -4   6  10     1401.94     1381.41     87.45 o 
  -3   6  10     3146.52     2888.50    130.91 o 
  -2   6  10      114.75      189.04     36.13 o 
  -1   6  10     1091.57      996.52     65.46 o 
   0   6  10      215.95      301.10     27.75 o 
   1   6  10      691.02      697.51     41.89 o 
   2   6  10      520.52      618.44     40.85 o 
   3   6  10     1119.73     1032.66     51.84 o 
   4   6  10      129.43      151.86     24.09 o 
   5   6  10     1436.41     1396.08     74.88 o 
   6   6  10       39.58       14.66     10.47 o 
   7   6  10       99.87      135.10     24.09 o 
   8   6  10      482.28      498.00     45.56 o 
   9   6  10     1399.07     1451.06     79.60 o 
  10   6  10        2.60        2.09      9.95 o 
  11   6  10      313.94      367.09     42.42 o 
  12   6  10      236.28      277.02     36.13 o 
  13   6  10      443.87      474.96     49.75 o 
 -12   7  10      507.18      546.70     50.27 o 
 -11   7  10       19.86       96.88     20.95 o 
 -10   7  10      461.87      485.43     43.99 o 
  -9   7  10        0.84       36.13     21.47 o 
  -8   7  10      662.11      557.17     56.56 o 
  -7   7  10       59.21       94.78     23.04 o 
  -6   7  10      132.87      113.11     24.61 o 
  -5   7  10       11.25       45.03     14.66 o 
  -4   7  10      210.95      148.20     28.80 o 
  -3   7  10       20.27       23.04     10.47 o 
  -2   7  10      211.27      203.70     28.80 o 
  -1   7  10      260.87      302.67     38.75 o 
   0   7  10      111.48      149.77     25.66 o 
   1   7  10     1203.77     1094.97     75.41 o 
   2   7  10      150.33      150.29     28.80 o 
   3   7  10      551.06      559.79     41.89 o 
   4   7  10       15.11        4.71      6.81 o 
   5   7  10        2.50        5.76      7.85 o 
   6   7  10        0.20       15.71     11.52 o 
   7   7  10      296.86      301.63     38.75 o 
   8   7  10       20.78       20.42      7.85 o 
   9   7  10        4.61       11.52      8.90 o 
  10   7  10        3.28       -1.05      9.43 o 
  -8   8  10       18.30       65.98     14.14 o 
  -7   8  10      238.89      236.17     39.27 o 
  -6   8  10       22.39       37.70     17.28 o 
  -5   8  10      777.43      855.14     62.32 o 
  -4   8  10       59.13      119.39     23.04 o 
  -3   8  10      427.53      436.73     46.61 o 
  -2   8  10        4.25       18.33     10.47 o 
  -1   8  10       66.42       43.99      8.90 o 
   0   8  10      830.57      742.55     63.89 o 
   1   8  10       19.50       10.47      9.95 o 
   2   8  10      223.68      226.22     35.61 o 
   3   8  10      284.65      250.83     39.80 o 
   4   8  10      164.68      200.04     36.13 o 
   5   8  10       58.06       64.93     20.95 o 
   6   8  10       75.51       94.78     23.04 o 
 -19   0  11     1471.24     1477.77    100.02 o 
 -17   0  11       43.29       37.70     13.09 o 
 -15   0  11     1298.20     1251.55     80.12 o 
 -13   0  11        7.72       26.18     11.52 o 
 -11   0  11     1882.47     1899.84     90.59 o 
  -9   0  11       10.74       10.47      5.76 o 
  -7   0  11       33.28       49.22     13.09 o 
  -5   0  11        1.28       33.51     10.47 o 
  -3   0  11     8053.80     7816.66     78.55 o 
  -1   0  11        0.00       20.42      4.19 o 
   1   0  11    10257.10     9242.58    101.07 o 
   3   0  11        2.98       21.99      4.71 o 
   5   0  11     4629.40     5395.26    112.59 o 
   7   0  11        0.05        6.81      4.19 o 
   9   0  11      463.22      644.10     39.27 o 
  11   0  11       29.79       29.85      6.28 o 
  13   0  11      646.47      569.22     43.46 o 
  15   0  11       14.36       18.85      8.38 o 
  17   0  11      656.66      681.80     69.65 o 
 -19   1  11        9.68        7.85     11.52 o 
 -18   1  11        0.78       -9.95      9.95 o 
 -17   1  11       23.59       16.76      8.38 o 
 -16   1  11       38.08       52.89     12.57 o 
 -15   1  11     2264.54     2244.93     67.03 o 
 -14   1  11      274.59      308.96     24.09 o 
 -13   1  11       15.27       18.85      7.33 o 
 -12   1  11       25.37       13.09      6.81 o 
 -11   1  11      348.28      344.04     24.09 o 
 -10   1  11       65.98       62.84      8.38 o 
  -9   1  11        0.57        8.90      3.14 o 
  -8   1  11      155.14      166.52     14.14 o 
  -7   1  11     9230.63     8675.98     74.36 o 
  -6   1  11      227.01      235.12     11.00 o 
  -5   1  11       63.13       64.93      7.85 o 
  -4   1  11     3073.07     3389.12     42.94 o 
  -3   1  11     7814.66     8109.38     69.12 o 
  -2   1  11    11050.32    11239.30     81.17 o 
  -1   1  11      156.49      174.38      7.33 o 
   0   1  11      362.90      401.65     13.09 o 
   1   1  11      184.75      154.48      9.43 o 
   2   1  11      341.83      313.15     11.52 o 
   3   1  11       13.16       13.09      2.62 o 
   4   1  11       24.25       28.80      4.71 o 
   5   1  11     3990.78     3858.84     54.98 o 
   6   1  11       24.77       29.32      5.76 o 
   7   1  11        6.35        9.95      3.67 o 
   8   1  11      214.36      277.02     17.28 o 
   9   1  11     1913.45     2037.03     49.75 o 
  10   1  11      547.86      547.22     30.37 o 
  11   1  11       96.49       61.27      9.43 o 
  12   1  11      117.09      120.97     15.71 o 
  13   1  11        8.26       17.28      8.38 o 
  14   1  11       18.39        7.33      5.76 o 
  15   1  11        2.35        2.09      9.43 o 
  16   1  11       36.62       24.09      6.81 o 
  17   1  11       56.62       73.31     15.71 o 
  18   1  11        0.79       23.56      9.95 o 
 -19   2  11      370.13      311.58     39.27 o 
 -18   2  11      100.45      123.58     24.61 o 
 -17   2  11       47.12       19.38      6.81 o 
 -16   2  11      160.24      147.67     23.56 o 
 -15   2  11     2846.32     2851.32     76.98 o 
 -14   2  11        0.02       30.37      7.33 o 
 -13   2  11      187.70      196.90     19.38 o 
 -12   2  11      757.90      735.74     36.66 o 
 -11   2  11      839.02      792.30     37.70 o 
 -10   2  11        3.78       41.89     11.00 o 
  -9   2  11       63.60      102.64     13.62 o 
  -8   2  11      612.59      881.84     30.90 o 
  -7   2  11     4460.17     4390.36     54.46 o 
  -6   2  11      697.85      783.39     20.42 o 
  -5   2  11      194.00      191.14     13.62 o 
  -4   2  11      520.68      546.70     17.28 o 
  -3   2  11     5257.20     4701.41     50.79 o 
  -2   2  11     3328.36     3262.92     60.74 o 
  -1   2  11      123.83      118.87      7.85 o 
   0   2  11        0.50      116.78      7.33 o 
   1   2  11     2022.30     2303.58     47.65 o 
   2   2  11       75.60      117.30     11.00 o 
   3   2  11      120.51      127.77     11.52 o 
   4   2  11      186.46      284.35     16.23 o 
   5   2  11      896.89     1155.72     32.99 o 
   6   2  11     1014.70     1148.38     38.75 o 
   7   2  11       82.86       72.26     12.04 o 
   8   2  11      209.10      186.95     19.38 o 
   9   2  11      118.63       81.69     13.09 o 
  10   2  11        0.53       18.33      8.38 o 
  11   2  11        3.40       23.04      8.38 o 
  12   2  11      182.06      175.95     19.38 o 
  13   2  11      318.14      368.13     28.80 o 
  14   2  11      300.62      337.76     28.80 o 
  15   2  11        7.17       22.52      9.95 o 
  16   2  11      230.11      219.41     27.23 o 
  17   2  11       88.64      101.59     18.33 o 
 -18   3  11        9.22       17.28     10.47 o 
 -17   3  11       24.34       48.70     12.57 o 
 -16   3  11      413.07      434.11     36.66 o 
 -15   3  11        6.71       14.14      7.85 o 
 -14   3  11        9.49       84.83     15.19 o 
 -13   3  11      254.42      220.98     23.04 o 
 -12   3  11      255.15      271.26     25.66 o 
 -11   3  11     6947.07     6674.04    133.53 o 
 -10   3  11     1871.19     1934.40     58.13 o 
  -9   3  11       16.79       81.17     11.52 o 
  -8   3  11     1663.98     1554.22     45.56 o 
  -7   3  11     4262.24     4234.31     75.93 o 
  -6   3  11     1123.52     1031.08     31.94 o 
  -5   3  11      462.87      447.20     23.04 o 
  -4   3  11     1130.99     1118.54     32.99 o 
  -3   3  11     8673.27     9160.89    125.15 o 
  -2   3  11     1620.41     1740.12     41.37 o 
  -1   3  11      413.74      434.11     20.95 o 
   0   3  11      821.86      884.98     27.23 o 
   1   3  11       23.76        1.57      5.24 o 
   2   3  11      197.46      268.64     21.47 o 
   3   3  11        0.15        0.52      4.19 o 
   4   3  11      195.92      205.27     16.76 o 
   5   3  11     1002.59      967.20     37.18 o 
   6   3  11      308.52      345.61     30.90 o 
   7   3  11        0.01       53.41     12.57 o 
   8   3  11     1138.23     1083.45     58.13 o 
   9   3  11     1692.47     1708.70     74.88 o 
  10   3  11     1990.19     1976.29     83.26 o 
  11   3  11      126.15      102.11     20.42 o 
  12   3  11     1017.89     1049.41     64.93 o 
  13   3  11      527.04      541.99     48.18 o 
  14   3  11        7.36       10.47      8.90 o 
  15   3  11       11.79       18.85      8.38 o 
  16   3  11        4.34       -5.76      6.81 o 
  17   3  11       28.48       40.85     10.47 o 
 -17   4  11        5.89       12.04     14.66 o 
 -16   4  11      151.70      154.48     23.04 o 
 -15   4  11     1889.86     1774.68     73.84 o 
 -14   4  11      534.87      459.77     41.89 o 
 -13   4  11       51.40       48.70     14.14 o 
 -12   4  11      102.29      116.25     19.90 o 
 -11   4  11      554.39      562.93     36.66 o 
 -10   4  11      386.53      416.31     29.32 o 
  -9   4  11      344.34      333.57     25.66 o 
  -8   4  11        1.20      115.21     17.28 o 
  -7   4  11     4136.46     4117.53     75.93 o 
  -6   4  11     5025.58     5213.55     83.79 o 
  -5   4  11     1040.46     1146.29     39.27 o 
  -4   4  11      376.56      385.41     21.99 o 
  -3   4  11      553.25      567.65     21.99 o 
  -2   4  11      909.43      964.06     29.32 o 
  -1   4  11     1270.78     1298.15     43.99 o 
   0   4  11      312.26      500.62     27.75 o 
   1   4  11      447.67      521.56     31.42 o 
   2   4  11      821.15     1017.99     57.60 o 
   3   4  11        4.08       29.85      9.95 o 
   4   4  11       22.21      152.38     20.95 o 
   5   4  11     2549.12     2446.54     84.83 o 
   6   4  11      213.84      207.89     25.66 o 
   7   4  11      276.88      240.36     27.75 o 
   8   4  11      173.25      203.70     27.23 o 
   9   4  11      178.72      208.42     27.23 o 
  10   4  11       22.25       58.65     15.19 o 
  11   4  11        4.34       32.99      9.95 o 
  12   4  11      435.00      391.17     40.32 o 
  13   4  11      391.32      401.12     42.42 o 
  14   4  11      164.41      167.05     29.32 o 
  15   4  11        6.53       35.09     10.47 o 
  16   4  11       82.27       84.83     21.47 o 
 -16   5  11        1.07       30.37     11.52 o 
 -15   5  11      106.84      118.87     21.99 o 
 -14   5  11       55.27       74.88     17.80 o 
 -13   5  11        3.05        9.95      7.33 o 
 -12   5  11      167.40      173.85     25.66 o 
 -11   5  11      602.86      635.72     46.61 o 
 -10   5  11     2222.74     2214.55     84.83 o 
  -9   5  11      193.37      333.57     31.94 o 
  -8   5  11     1279.60     1288.73     53.41 o 
  -7   5  11      289.56      328.86     26.71 o 
  -6   5  11     1922.82     1917.64     61.79 o 
  -5   5  11       16.41       47.65      7.33 o 
  -4   5  11      248.16      390.13     26.71 o 
  -3   5  11        1.55       25.66     10.47 o 
  -2   5  11      255.41      284.87     24.09 o 
  -1   5  11      686.04      667.67     41.37 o 
   0   5  11       19.28       34.04      9.43 o 
   1   5  11      534.00      602.21     35.09 o 
   2   5  11      217.73      279.11     24.09 o 
   3   5  11       26.29       10.47      8.38 o 
   4   5  11       28.11       97.92     19.38 o 
   5   5  11       39.61       58.13     14.14 o 
   6   5  11      644.14      640.96     47.65 o 
   7   5  11       46.66       90.07     18.85 o 
   8   5  11      242.06      213.65     27.75 o 
   9   5  11        3.99        5.24      6.28 o 
  10   5  11       86.45       99.50     18.85 o 
  11   5  11       82.69      125.15     24.09 o 
  12   5  11      254.83      244.55     34.04 o 
  13   5  11      101.07       97.40     22.52 o 
  14   5  11       30.71       17.28     13.62 o 
 -14   6  11      129.53      127.25     32.47 o 
 -13   6  11       18.13       28.28     16.76 o 
 -12   6  11        0.12       -2.09      9.43 o 
 -11   6  11      223.82      252.40     27.75 o 
 -10   6  11      367.67      382.27     32.99 o 
  -9   6  11     1492.75     1481.96     62.32 o 
  -8   6  11       73.88       98.97     18.85 o 
  -7   6  11        3.29        7.85      9.95 o 
  -6   6  11     1002.41     1118.01     59.17 o 
  -5   6  11     1983.14     1958.49    101.07 o 
  -4   6  11      230.18      258.16     37.18 o 
  -3   6  11      115.41      110.49     20.95 o 
  -2   6  11      299.23      461.34     56.56 o 
  -1   6  11     1709.75     1475.15     81.17 o 
   0   6  11     1066.72      945.20     64.41 o 
   1   6  11     1201.59     1102.83     69.65 o 
   2   6  11        2.34       19.38      9.43 o 
   3   6  11      503.70      452.44     43.46 o 
   4   6  11        0.14       41.37     14.66 o 
   5   6  11     1196.65     1173.52     70.17 o 
   6   6  11      303.05      358.18     39.27 o 
   7   6  11      157.92      142.96     23.56 o 
   8   6  11      257.17      263.92     34.56 o 
   9   6  11      313.90      272.83     35.09 o 
  10   6  11        5.07       -0.52     10.47 o 
  11   6  11        9.47        3.14      7.85 o 
  12   6  11       23.36       47.13     16.76 o 
 -12   7  11        3.13        8.38     14.66 o 
 -11   7  11      300.00      295.34     36.13 o 
 -10   7  11      125.06      130.91     21.99 o 
  -9   7  11      103.92      124.63     28.28 o 
  -8   7  11      630.13      606.92     59.70 o 
  -7   7  11       68.81       72.26     18.33 o 
  -6   7  11      544.46      555.60     56.56 o 
  -5   7  11      356.14      351.90     46.08 o 
  -4   7  11      100.94      159.19     31.42 o 
  -3   7  11        7.76       28.80     11.00 o 
  -2   7  11       81.07      109.44     21.99 o 
  -1   7  11      463.84      420.50     45.56 o 
   0   7  11      570.23      599.07     54.98 o 
   1   7  11        0.23        5.24      8.90 o 
   2   7  11      847.25      694.90     60.74 o 
   3   7  11      627.20      593.83     56.03 o 
   4   7  11      371.60      322.57     39.80 o 
   5   7  11      322.50      311.58     40.85 o 
   6   7  11      679.30      550.37     52.37 o 
   7   7  11        4.01       26.18     10.47 o 
   8   7  11       70.48       65.98     18.85 o 
   9   7  11        2.28        9.43     14.66 o 
  10   7  11       25.75       41.89     16.23 o 
  -8   8  11      185.45      201.61     33.51 o 
  -7   8  11      181.85      175.43     30.37 o 
  -6   8  11       54.18       64.93     14.14 o 
  -5   8  11     1291.02     1267.26     77.50 o 
  -4   8  11      495.54      551.41     51.84 o 
  -3   8  11       25.94       23.56     11.52 o 
  -2   8  11      125.60      131.44     21.47 o 
  -1   8  11      117.55       60.74     18.85 o 
   0   8  11      574.78      627.87     59.70 o 
   1   8  11       66.23       63.36     19.90 o 
   2   8  11       13.16       12.57     11.00 o 
   3   8  11      105.10      131.96     27.75 o 
   4   8  11       80.97      138.25     27.75 o 
   5   8  11       13.17       21.47     10.47 o 
   6   8  11       55.16       40.32     18.85 o 
 -18   0  12       15.68       16.23      9.43 o 
 -16   0  12       34.62        9.43     13.09 o 
 -14   0  12       62.06       73.31     16.76 o 
 -12   0  12     7918.81     7809.33    191.66 o 
 -10   0  12       10.76        8.90     10.47 o 
  -8   0  12      309.35      219.94     28.80 o 
  -6   0  12       84.56       70.17     12.57 o 
  -4   0  12    42892.31    43207.64    172.81 o 
  -2   0  12       29.23       25.14      4.71 o 
   0   0  12     5310.53     5490.04     76.45 o 
   2   0  12        1.11        4.19      3.14 o 
   4   0  12    15207.65    14161.31    174.90 o 
   6   0  12       24.85       12.04      4.71 o 
   8   0  12     1291.03     1278.25     55.51 o 
  10   0  12        0.02        4.71      9.43 o 
  12   0  12       46.22       51.32     12.57 o 
  14   0  12        0.32      -12.57     12.57 o 
  16   0  12     1404.54     1446.87     97.92 o 
 -19   1  12      302.80      382.79     35.61 o 
 -18   1  12        0.32       -2.62      9.95 o 
 -17   1  12       66.92       46.61      9.95 o 
 -16   1  12     1278.47     1290.30     60.74 o 
 -15   1  12      167.91      192.18     19.90 o 
 -14   1  12        0.61       -2.62      5.76 o 
 -13   1  12      443.66      456.63     29.85 o 
 -12   1  12        1.92        9.95      4.71 o 
 -11   1  12      184.96      166.00     17.28 o 
 -10   1  12       14.25        7.85      5.24 o 
  -9   1  12      105.37       86.93     11.52 o 
  -8   1  12        0.55        4.19      3.14 o 
  -7   1  12       13.71       82.21      7.33 o 
  -6   1  12       33.13       47.65      5.24 o 
  -5   1  12      157.29      332.00     16.23 o 
  -4   1  12    10471.47    10476.85     76.98 o 
  -3   1  12       17.67      226.74      7.85 o 
  -2   1  12      365.77      395.36     14.14 o 
  -1   1  12     3859.17     4320.19     45.56 o 
   0   1  12     8251.70     7898.87     61.27 o 
   1   1  12        7.72       16.23      3.14 o 
   2   1  12        0.05        4.19      2.62 o 
   3   1  12        0.21        9.43      2.62 o 
   4   1  12     1145.40      922.69     27.75 o 
   5   1  12       12.07       13.62      3.14 o 
   6   1  12        1.42       20.42      5.24 o 
   7   1  12       46.76       35.09      5.76 o 
   8   1  12       12.21        6.28      3.67 o 
   9   1  12      118.63      158.67     15.71 o 
  10   1  12        9.95       22.52      6.28 o 
  11   1  12      598.29      535.18     31.42 o 
  12   1  12      477.89      459.77     30.37 o 
  13   1  12      227.96      229.36     21.99 o 
  14   1  12        0.42        1.57      6.81 o 
  15   1  12       35.04       25.66      5.24 o 
  16   1  12      427.06      501.67     41.37 o 
  17   1  12      269.41      280.68     31.94 o 
 -19   2  12       31.28       28.80     12.04 o 
 -18   2  12       12.01        0.52      7.33 o 
 -17   2  12       29.51       30.37      8.90 o 
 -16   2  12      231.19      227.27     22.52 o 
 -15   2  12      884.11      825.29     42.42 o 
 -14   2  12       32.54       11.52      7.85 o 
 -13   2  12      509.33      585.45     34.04 o 
 -12   2  12     4245.09     4115.96     89.02 o 
 -11   2  12     2038.01     2100.92     62.84 o 
 -10   2  12      178.04      233.03     20.42 o 
  -9   2  12      552.58      556.65     26.18 o 
  -8   2  12    13392.75    12990.93    124.63 o 
  -7   2  12      159.66      329.91     18.33 o 
  -6   2  12      683.84      607.44     24.09 o 
  -5   2  12      636.18      742.02     26.71 o 
  -4   2  12    11167.05    10954.42     99.50 o 
  -3   2  12        4.58      186.95     10.47 o 
  -2   2  12      219.55      186.95      9.95 o 
  -1   2  12      408.95      521.04     16.23 o 
   0   2  12      284.95      284.87     12.04 o 
   1   2  12      601.24      736.26     25.66 o 
   2   2  12        5.32        4.71      2.62 o 
   3   2  12        0.60       14.14      3.14 o 
   4   2  12     6697.25     6470.86     73.84 o 
   5   2  12      912.72      819.53     26.71 o 
   6   2  12       14.59       62.84     10.47 o 
   7   2  12      227.23      269.16     21.99 o 
   8   2  12     3040.92     2860.23     76.45 o 
   9   2  12       80.56       56.03     11.00 o 
  10   2  12        1.57        4.71      7.85 o 
  11   2  12      116.35      116.25     15.19 o 
  12   2  12      511.46      487.00     31.94 o 
  13   2  12      729.95      715.32     40.85 o 
  14   2  12        8.31       14.66      8.38 o 
  15   2  12      235.39      239.84     25.14 o 
  16   2  12       15.88        1.57      7.33 o 
  17   2  12       14.68        3.14      7.85 o 
 -18   3  12      131.07      144.53     26.71 o 
 -17   3  12      451.63      451.39     44.51 o 
 -16   3  12     1841.78     1785.15     74.36 o 
 -15   3  12        0.51       55.51     15.19 o 
 -14   3  12      258.73      257.64     26.18 o 
 -13   3  12      589.37      669.76     40.85 o 
 -12   3  12      463.66      573.93     35.09 o 
 -11   3  12      283.60      283.82     26.71 o 
 -10   3  12      145.58      259.73     23.56 o 
  -9   3  12      102.87       98.97     12.57 o 
  -8   3  12      275.61      251.88     18.85 o 
  -7   3  12      728.95      700.66     28.28 o 
  -6   3  12       14.01        5.76      3.14 o 
  -5   3  12      439.38      847.28     32.47 o 
  -4   3  12     8447.75     8421.49    112.06 o 
  -2   3  12      729.62      648.81     28.80 o 
  -1   3  12      573.28      596.45     24.61 o 
   0   3  12     2951.57     3146.14     99.50 o 
   1   3  12      334.96      389.60     31.42 o 
   2   3  12      156.68      184.33     18.33 o 
   3   3  12      115.78      148.20     14.66 o 
   4   3  12     2300.22     2061.12     55.51 o 
   5   3  12     1361.73     1277.20     43.99 o 
   6   3  12       11.22       22.52      9.95 o 
   7   3  12      927.95      830.52     50.27 o 
   8   3  12      413.34      434.11     37.70 o 
   9   3  12      237.66      228.84     28.28 o 
  10   3  12      118.46       96.88     19.38 o 
  11   3  12      608.70      521.56     45.03 o 
  12   3  12     1400.28     1395.03     75.41 o 
  13   3  12        4.21       -6.81      9.43 o 
  14   3  12        0.39       20.42      8.90 o 
  15   3  12       70.45      100.02     19.38 o 
  16   3  12      312.64      373.89     37.70 o 
 -17   4  12        0.68       29.85     12.57 o 
 -16   4  12       31.54       37.18     11.52 o 
 -15   4  12      307.66      311.58     30.90 o 
 -14   4  12      270.14      242.45     30.90 o 
 -13   4  12       43.85       74.36     15.19 o 
 -12   4  12     1192.64     1181.90     63.36 o 
 -11   4  12     1205.48     1455.77     57.60 o 
 -10   4  12      391.17      472.34     31.94 o 
  -9   4  12     4163.78     4050.50     81.69 o 
  -8   4  12    11590.42    11558.73    144.01 o 
  -7   4  12     4284.26     4296.10     78.55 o 
  -6   4  12      800.42      847.28     34.56 o 
  -5   4  12     2807.17     2975.43     63.89 o 
  -4   4  12      766.30      843.61     34.56 o 
  -3   4  12       61.12       63.36      7.85 o 
  -2   4  12      951.10      939.44     43.99 o 
  -1   4  12      552.73      717.41     34.04 o 
   0   4  12      202.55      214.70     24.09 o 
   1   4  12       38.52       40.85      9.43 o 
   2   4  12      235.41      281.20     27.75 o 
   3   4  12     1783.42     1710.27     68.60 o 
   4   4  12     8530.46     7896.78    150.81 o 
   5   4  12     2670.37     2345.47     84.31 o 
   6   4  12        1.79      163.91     24.09 o 
   7   4  12      971.98      928.45     56.03 o 
   8   4  12     1410.79     1342.14     69.12 o 
   9   4  12     1460.39     1409.17     72.79 o 
  10   4  12       68.25       87.45     18.85 o 
  11   4  12      213.22      224.65     30.37 o 
  12   4  12      359.04      327.81     38.75 o 
  13   4  12      104.02       80.64     18.85 o 
  14   4  12       55.54       56.03     17.28 o 
  15   4  12        8.72       30.90     16.23 o 
 -16   5  12      541.76      569.74     51.32 o 
 -15   5  12      307.26      280.16     35.61 o 
 -14   5  12       23.69        8.90      7.85 o 
 -13   5  12       25.30       82.21     17.80 o 
 -12   5  12       67.69       94.26     18.85 o 
 -11   5  12      284.81      280.16     30.90 o 
 -10   5  12      805.24      816.91     45.56 o 
  -9   5  12       41.39      266.54     25.66 o 
  -8   5  12       93.63       97.92     15.71 o 
  -7   5  12      181.65      204.75     20.42 o 
  -6   5  12     1298.88     1236.88     59.70 o 
  -5   5  12       38.20       56.56     10.47 o 
  -4   5  12      478.05      505.85     31.42 o 
  -3   5  12     1542.99     1755.31     62.84 o 
  -2   5  12       80.01      253.97     23.56 o 
  -1   5  12     2660.04     2353.32    125.68 o 
   0   5  12     1146.51      963.53     60.22 o 
   1   5  12     2335.82     2527.18     73.31 o 
   2   5  12      903.95      893.36     55.51 o 
   3   5  12      509.33      459.77     39.27 o 
   4   5  12     1145.74     1337.95     69.12 o 
   5   5  12      771.80      698.04     49.22 o 
   6   5  12        0.15       12.04      7.33 o 
   7   5  12       22.29       29.85     11.52 o 
   8   5  12      114.78      155.00     26.71 o 
   9   5  12      280.24      231.46     30.90 o 
  10   5  12      200.43      159.72     26.71 o 
  11   5  12       95.01      120.97     22.52 o 
  12   5  12       49.04       69.12     18.33 o 
  13   5  12      255.69      247.69     36.13 o 
  14   5  12      245.56      223.60     33.51 o 
 -14   6  12      239.12      207.89     38.75 o 
 -13   6  12      152.72      174.38     27.23 o 
 -12   6  12      362.72      452.44     37.18 o 
 -11   6  12      319.90      377.03     32.99 o 
 -10   6  12       33.03      108.92     20.42 o 
  -9   6  12      629.41      633.10     48.18 o 
  -8   6  12      112.57      169.67     23.56 o 
  -7   6  12     1848.96     1708.18     74.36 o 
  -6   6  12       11.03      223.08     26.18 o 
  -5   6  12     4066.02     3591.25    140.86 o 
  -4   6  12       77.48      115.21     21.99 o 
  -3   6  12     2948.75     2539.75    127.77 o 
  -2   6  12      148.86      325.19     49.75 o 
  -1   6  12      970.39      997.57     68.08 o 
   0   6  12       66.33       51.84     13.62 o 
   1   6  12     1631.50     1518.61     82.74 o 
   2   6  12      175.68      270.73     35.09 o 
   3   6  12     2858.18     2531.89    104.21 o 
   4   6  12     2691.97     2520.90    103.68 o 
   5   6  12     2935.32     2583.73    104.73 o 
   6   6  12       36.94      218.37     30.90 o 
   7   6  12     1901.52     1854.80     88.50 o 
   8   6  12       38.39       56.03     15.19 o 
   9   6  12      247.64      294.82     36.13 o 
  10   6  12      121.28      143.48     25.66 o 
  11   6  12       37.43       28.80     11.00 o 
  12   6  12       47.29       76.45     21.47 o 
 -11   7  12       43.24       43.99     15.71 o 
 -10   7  12      834.10      847.28     59.70 o 
  -9   7  12      289.11      362.90     47.65 o 
  -8   7  12      231.58      201.61     34.56 o 
  -7   7  12       27.97       37.18     17.80 o 
  -6   7  12     1649.40     1454.20     93.21 o 
  -5   7  12      346.77      368.66     48.18 o 
  -4   7  12       87.70      105.26     27.23 o 
  -3   7  12     1572.21     1496.09     84.31 o 
  -2   7  12      237.03      391.17     42.42 o 
  -1   7  12     1626.95     1465.72     86.93 o 
   0   7  12        3.85       -5.24      8.38 o 
   1   7  12     1232.15     1286.63     83.26 o 
   2   7  12      126.82      150.81     26.71 o 
   3   7  12      895.55      881.32     68.08 o 
   4   7  12        0.22       14.66      9.43 o 
   5   7  12       14.90       18.33      8.90 o 
   6   7  12       44.01       23.04     16.23 o 
   7   7  12        2.64       37.18     13.62 o 
   8   7  12       71.43      108.40     24.61 o 
   9   7  12      152.86      133.53     27.23 o 
  -7   8  12      166.05      127.77     26.71 o 
  -6   8  12      168.38      227.27     38.75 o 
  -5   8  12      406.44      429.92     45.56 o 
  -4   8  12      228.26      228.84     32.47 o 
  -3   8  12      117.79      129.34     24.09 o 
  -2   8  12        3.27       28.28     10.47 o 
  -1   8  12       71.02       97.92     23.56 o 
   0   8  12        7.92       22.52     13.09 o 
   1   8  12       95.55       88.50     23.04 o 
   2   8  12      541.82      495.91     55.51 o 
   3   8  12      158.17      268.64     42.42 o 
   4   8  12       92.09       70.17     23.56 o 
   5   8  12      155.71      109.44     25.14 o 
 -19   0  13        5.27       28.28     17.80 o 
 -17   0  13      133.61      141.91     28.80 o 
 -15   0  13        3.17       14.14      6.81 o 
 -13   0  13       44.88      149.24     29.32 o 
 -11   0  13       10.11       19.38     10.47 o 
  -9   0  13     1374.99     1337.43     80.64 o 
  -7   0  13        5.24        2.62      5.76 o 
  -5   0  13     4851.40     5164.33     62.84 o 
  -3   0  13       39.36       44.51      5.76 o 
  -1   0  13    10608.44    10566.39    104.21 o 
   1   0  13       12.23       16.23      4.19 o 
   3   0  13     4659.93     4323.85     79.60 o 
   5   0  13        8.89       23.56      8.38 o 
   7   0  13      104.30      131.44     16.76 o 
   9   0  13       28.22       16.23      4.71 o 
  11   0  13     3972.62     3495.95    130.39 o 
  13   0  13        0.08       -7.85     11.00 o 
  15   0  13        2.83       15.19     13.62 o 
  17   0  13        2.35        6.81      7.85 o 
 -19   1  13       60.42       59.17     13.09 o 
 -18   1  13      332.24      369.70     34.56 o 
 -17   1  13      276.65      278.06     29.32 o 
 -16   1  13        0.08       -3.14      5.76 o 
 -15   1  13        0.02        8.90      7.33 o 
 -14   1  13      637.13      893.36     42.94 o 
 -13   1  13     6684.37     6776.67    115.73 o 
 -12   1  13      666.36      699.08     36.66 o 
 -11   1  13        3.34       25.14      6.28 o 
 -10   1  13      210.19      244.03     20.95 o 
  -9   1  13     8591.06     8020.89    124.11 o 
  -8   1  13       85.04       63.36      9.43 o 
  -7   1  13       19.44       45.56      6.28 o 
  -6   1  13       16.10       65.98      8.38 o 
  -5   1  13     9646.51     9416.44     81.69 o 
  -4   1  13       11.57       69.65      6.81 o 
  -3   1  13       21.41       32.99      4.71 o 
  -2   1  13       78.13      146.62      6.81 o 
  -1   1  13     8589.15     8526.74     64.41 o 
   0   1  13      175.49      321.53     12.57 o 
   1   1  13        1.21        2.09      2.09 o 
   2   1  13       35.82       48.18      5.24 o 
   3   1  13      856.41      865.08     24.09 o 
   4   1  13      299.24      262.35     13.09 o 
   5   1  13        4.14        4.71      3.14 o 
   6   1  13       32.67       27.23      5.24 o 
   7   1  13     3567.49     3494.38     70.69 o 
   8   1  13        0.01       -1.57      5.24 o 
   9   1  13        0.07       -1.57      4.19 o 
  10   1  13        8.69        9.43      6.28 o 
  11   1  13     3584.87     3433.63     81.17 o 
  12   1  13       94.92       90.07     13.62 o 
  13   1  13       32.90       21.47      9.43 o 
  14   1  13        3.86        1.05      8.38 o 
  15   1  13      372.14      398.50     35.61 o 
  16   1  13       29.81       24.61     12.04 o 
  17   1  13        7.36       14.14      6.81 o 
 -19   2  13      112.61       61.79     19.38 o 
 -18   2  13       23.69        3.67      8.38 o 
 -17   2  13      380.32      393.27     41.37 o 
 -16   2  13      114.88      123.58     16.23 o 
 -15   2  13       11.76        3.67      5.76 o 
 -14   2  13      955.01      957.77     45.03 o 
 -13   2  13     1385.85     1474.10     54.98 o 
 -12   2  13      805.75      945.20     43.99 o 
 -11   2  13     1026.95      994.95     43.99 o 
 -10   2  13      779.34      760.88     37.18 o 
  -9   2  13       94.51      114.68     12.57 o 
  -8   2  13       27.41      360.28     22.52 o 
  -7   2  13      316.31      299.01     17.80 o 
  -6   2  13     1525.08     1782.01     39.27 o 
  -5   2  13     3305.21     2996.90     43.99 o 
  -4   2  13     3878.99     3883.46     52.89 o 
  -3   2  13      142.86      137.72      8.38 o 
  -2   2  13     1637.48     1677.28     24.61 o 
  -1   2  13        0.61        6.81      2.09 o 
   0   2  13      714.24      817.96     25.14 o 
   1   2  13      204.51      198.99     15.19 o 
   2   2  13       82.49      107.87      9.43 o 
   3   2  13     2194.19     2066.88     41.89 o 
   4   2  13        3.98      105.78      9.95 o 
   5   2  13       29.31       20.95      4.19 o 
   6   2  13      336.33      329.38     23.56 o 
   7   2  13     4784.53     4641.71     94.26 o 
   8   2  13       67.12       67.03     12.04 o 
   9   2  13       24.76       29.32      6.28 o 
  10   2  13       78.08      100.54     13.62 o 
  11   2  13     1469.43     1382.98     53.41 o 
  12   2  13       62.39       90.59     13.62 o 
  13   2  13       13.30        3.67      6.28 o 
  14   2  13       11.00       17.28      6.81 o 
  15   2  13      547.55      536.75     38.23 o 
  16   2  13      375.16      471.29     36.66 o 
  17   2  13        8.26        4.19     10.47 o 
 -18   3  13      166.79      174.90     28.80 o 
 -17   3  13       42.15       46.08     15.71 o 
 -16   3  13        8.10       84.31     16.76 o 
 -15   3  13      144.73      128.82     19.90 o 
 -14   3  13      351.93      567.65     39.80 o 
 -13   3  13      863.30      902.26     48.70 o 
 -12   3  13     1041.69     1115.92     48.70 o 
 -11   3  13      225.34      222.56     21.47 o 
 -10   3  13     1281.08     1200.23     44.51 o 
  -9   3  13     5019.30     4959.05     87.45 o 
  -8   3  13     2064.28     1941.20     53.41 o 
  -7   3  13        7.97       48.18      7.85 o 
  -6   3  13     1953.26     1946.96     50.79 o 
  -5   3  13     4853.15     4530.17     76.98 o 
  -4   3  13       17.96      114.16     12.04 o 
  -3   3  13      474.72      426.78     23.04 o 
  -2   3  13       41.24      283.30     17.80 o 
  -1   3  13       19.03       38.75      7.85 o 
   0   3  13      243.77      260.26     24.09 o 
   1   3  13      203.83      194.80     19.38 o 
   2   3  13      868.48      935.78     37.70 o 
   3   3  13     7562.94     7259.49    105.26 o 
   4   3  13      374.10      441.44     21.99 o 
   5   3  13       45.86       40.85      7.33 o 
   6   3  13       13.86        6.28      5.76 o 
   7   3  13     1206.38     1247.88     50.79 o 
   8   3  13      752.31      671.85     38.75 o 
   9   3  13       45.23       64.41     15.19 o 
  10   3  13      406.16      465.01     41.89 o 
  11   3  13     8045.24     7666.89    173.33 o 
  12   3  13       35.09       54.98     15.71 o 
  13   3  13       10.59       10.47     13.09 o 
  14   3  13       76.96      106.30     19.38 o 
  15   3  13      350.51      313.67     32.99 o 
  16   3  13        8.30       11.00     12.04 o 
 -17   4  13     1278.15     1266.73     76.98 o 
 -16   4  13      190.19      200.56     25.66 o 
 -15   4  13       33.43       27.75     11.00 o 
 -14   4  13      751.90      690.18     45.56 o 
 -13   4  13     1606.17     1616.54     77.50 o 
 -12   4  13      169.59      204.23     26.18 o 
 -11   4  13     1232.57     1112.25     50.79 o 
 -10   4  13      279.36      485.96     32.47 o 
  -9   4  13      821.52      875.03     39.27 o 
  -8   4  13     3352.35     3304.81     71.74 o 
  -7   4  13     1165.24     1110.68     40.32 o 
  -6   4  13       45.31      106.83     11.00 o 
  -5   4  13      525.80      525.23     27.23 o 
  -4   4  13      963.55     1081.36     47.13 o 
  -3   4  13      300.12      277.02     24.09 o 
  -2   4  13      397.90      401.65     29.85 o 
  -1   4  13       47.69       68.60     12.57 o 
   0   4  13       42.75      222.56     26.18 o 
   1   4  13        0.33        7.85      5.76 o 
   2   4  13     1132.48     1001.24     52.89 o 
   3   4  13     2562.81     2349.13     81.69 o 
   4   4  13     1063.68     1075.60     56.56 o 
   5   4  13      182.06      228.84     26.71 o 
   6   4  13     2164.75     2162.71     84.83 o 
   7   4  13     5384.36     5111.96    133.01 o 
   8   4  13     2220.17     1970.01     84.83 o 
   9   4  13        0.24       11.52     10.47 o 
  10   4  13      120.44      153.96     25.14 o 
  11   4  13      269.25      260.26     32.99 o 
  12   4  13       25.48       15.71      6.28 o 
  13   4  13       17.47       11.00     11.52 o 
  14   4  13       43.65       68.60     18.85 o 
  15   4  13      469.41      534.13     52.37 o 
 -16   5  13      282.53      291.68     32.47 o 
 -15   5  13       27.10       53.41     14.66 o 
 -14   5  13        7.11      143.48     25.14 o 
 -13   5  13      308.64      369.70     47.65 o 
 -12   5  13      311.06      534.66     44.51 o 
 -11   5  13       74.93       96.35     14.66 o 
 -10   5  13     1181.48     1159.90     53.94 o 
  -9   5  13      433.34      397.46     30.90 o 
  -8   5  13     1022.60     1051.51     50.27 o 
  -7   5  13       17.15      142.44     20.42 o 
  -6   5  13     2819.66     2619.87     88.50 o 
  -5   5  13     1722.45     1758.97     60.74 o 
  -4   5  13     1648.87     1619.68     59.70 o 
  -3   5  13      604.03      648.29     37.70 o 
  -2   5  13     1153.36     1357.32     68.60 o 
  -1   5  13       99.63       60.74     12.04 o 
   0   5  13      346.00      290.11     33.51 o 
   1   5  13      988.29      917.45     58.13 o 
   2   5  13      644.88      658.24     48.18 o 
   3   5  13      706.58      689.14     49.22 o 
   4   5  13       22.09       37.70     12.04 o 
   5   5  13       60.05       36.66     10.47 o 
   6   5  13      469.56      427.83     39.80 o 
   7   5  13       40.48       68.08     16.76 o 
   8   5  13     1248.45     1203.89     70.17 o 
   9   5  13        9.63       92.69     18.33 o 
  10   5  13     1133.52     1119.58     71.22 o 
  11   5  13      680.61      718.46     58.13 o 
  12   5  13     1082.17     1121.68     74.36 o 
  13   5  13        0.34       16.23      8.90 o 
 -14   6  13      207.87      184.33     37.18 o 
 -13   6  13      112.94      105.78     18.33 o 
 -12   6  13       19.42       57.60     12.57 o 
 -11   6  13      160.78      133.53     24.61 o 
 -10   6  13      160.97      279.63     32.99 o 
  -9   6  13        3.96       18.85      9.43 o 
  -8   6  13      455.79      418.40     38.75 o 
  -7   6  13     3752.81     3861.46    114.16 o 
  -6   6  13       74.98      106.83     17.28 o 
  -5   6  13       19.64       32.47     17.80 o 
  -4   6  13       43.60       97.92     20.42 o 
  -3   6  13      965.85      823.19     74.36 o 
  -2   6  13       14.03       10.47      6.81 o 
  -1   6  13      715.53      741.50     47.13 o 
   0   6  13      246.12      403.22     43.99 o 
   1   6  13      314.60      353.99     39.27 o 
   2   6  13     3142.83     2862.84    113.63 o 
   3   6  13      758.42      812.72     59.17 o 
   4   6  13     1081.63     1113.30     69.65 o 
   5   6  13      275.75      355.56     39.27 o 
   6   6  13      769.93      796.49     59.17 o 
   7   6  13      142.66      124.63     23.56 o 
   8   6  13      704.17      626.82     53.94 o 
   9   6  13       75.43       71.74     17.80 o 
  10   6  13      415.09      501.67     50.27 o 
  11   6  13       62.62       91.64     21.99 o 
 -11   7  13      575.15      561.36     49.75 o 
 -10   7  13      606.23      613.73     63.36 o 
  -9   7  13      279.21      271.78     40.85 o 
  -8   7  13      620.15      518.42     56.03 o 
  -7   7  13      190.23      239.84     35.09 o 
  -6   7  13     1198.91     1152.05     83.26 o 
  -5   7  13        5.67       36.66     15.71 o 
  -4   7  13     1293.56     1257.83     92.16 o 
  -3   7  13       64.41      183.80     30.37 o 
  -2   7  13      883.77      828.95     63.89 o 
  -1   7  13       11.70       12.57      9.95 o 
   0   7  13      560.55      484.91     51.32 o 
   1   7  13      598.82      524.18     53.94 o 
   2   7  13      110.17      196.37     33.51 o 
   3   7  13       47.12       24.09     12.04 o 
   4   7  13      769.71      755.12     63.36 o 
   5   7  13      766.82      725.27     61.79 o 
   6   7  13      139.72      164.95     30.37 o 
   7   7  13       67.16       78.03     21.47 o 
   8   7  13      627.64      600.64     56.56 o 
   9   7  13        0.02       36.13     13.09 o 
  -6   8  13      422.24      449.30     56.03 o 
  -5   8  13        7.54       15.19     13.09 o 
  -4   8  13        5.56        9.95     13.09 o 
  -3   8  13      546.88      490.67     51.84 o 
  -2   8  13      242.86      280.68     38.75 o 
  -1   8  13        0.05       41.37     18.85 o 
   0   8  13       19.68       67.55     20.95 o 
   1   8  13       14.12       48.70     17.80 o 
   2   8  13       84.50       50.27     18.33 o 
   3   8  13        1.48        9.43      9.95 o 
   4   8  13      276.59      336.71     46.61 o 
 -18   0  14      198.25      280.16     42.42 o 
 -16   0  14      124.78      118.87     26.18 o 
 -14   0  14     3539.04     3430.49    137.20 o 
 -12   0  14      100.40      148.20     29.85 o 
 -10   0  14     9415.03     8736.73    254.50 o 
  -8   0  14        0.40        1.05      7.33 o 
  -6   0  14     2889.85     2703.65     70.69 o 
  -4   0  14        0.93        4.19      2.62 o 
  -2   0  14     6251.98     6630.05     75.41 o 
   0   0  14        2.26       15.19      5.24 o 
   2   0  14      230.61      189.04     15.19 o 
   4   0  14        4.19       -0.52      3.67 o 
   6   0  14     5501.71     5129.76    102.11 o 
   8   0  14        4.58        7.33      5.76 o 
  10   0  14     1344.46     1336.38     78.03 o 
  12   0  14       18.34       28.28     13.09 o 
  14   0  14       90.57      146.10     28.80 o 
  16   0  14        4.49       10.47     13.09 o 
 -19   1  14       49.47       58.65     13.62 o 
 -18   1  14     4788.33     5147.57    131.44 o 
 -17   1  14      420.04      512.14     39.80 o 
 -16   1  14       43.26       56.03     14.66 o 
 -15   1  14        8.33       34.04      9.95 o 
 -14   1  14      271.35      288.01     25.14 o 
 -13   1  14      830.72      888.65     42.42 o 
 -12   1  14       26.66       60.22     12.04 o 
 -11   1  14      178.99      167.57     18.85 o 
 -10   1  14        4.01        1.57      7.33 o 
  -9   1  14      207.19      198.99     18.33 o 
  -8   1  14       31.25       31.94      7.33 o 
  -7   1  14        1.98       52.37     12.57 o 
  -6   1  14     4116.62     4043.17     63.89 o 
  -5   1  14     1629.55     1854.28     37.70 o 
  -4   1  14       19.77       15.19      3.14 o 
  -3   1  14        0.94       59.17      6.81 o 
  -2   1  14     6766.07     6605.96     52.37 o 
  -1   1  14     1417.45     1512.33     27.23 o 
   0   1  14        4.32        5.24      2.09 o 
   1   1  14       88.55      106.30      8.90 o 
   2   1  14     8038.61     7781.57     67.55 o 
   3   1  14      540.14      557.17     18.85 o 
   4   1  14        3.48        5.24      3.14 o 
   5   1  14       42.20       46.08      7.33 o 
   6   1  14     2960.32     2673.80     60.22 o 
   7   1  14        6.76       13.62      5.76 o 
   8   1  14        2.75       11.52      5.24 o 
   9   1  14      251.36      233.55     19.90 o 
  10   1  14      852.14      976.10     57.60 o 
  11   1  14        1.50       12.57      6.28 o 
  12   1  14        6.36        1.05      5.76 o 
  13   1  14       24.24       12.57      6.81 o 
  14   1  14       50.08       85.36     17.80 o 
  15   1  14       73.73       89.02     18.33 o 
  16   1  14        0.70       -5.24      7.85 o 
  17   1  14       88.26       89.55     18.33 o 
 -18   2  14       16.47        8.38      9.43 o 
 -17   2  14       58.66       42.94     12.04 o 
 -16   2  14       26.97       32.99      9.95 o 
 -15   2  14        0.42        5.76      5.76 o 
 -14   2  14      559.10      489.10     32.99 o 
 -13   2  14      429.17      386.98     28.80 o 
 -12   2  14      106.27      131.96     17.28 o 
 -11   2  14     4204.07     4261.54     96.35 o 
 -10   2  14     8681.94     8097.86    126.73 o 
  -9   2  14     1455.31     1772.06     47.65 o 
  -8   2  14       92.64      115.21     12.04 o 
  -7   2  14      646.39      607.44     24.09 o 
  -6   2  14     6167.61     5934.10     77.50 o 
  -5   2  14      165.44      192.18     13.09 o 
  -4   2  14      360.15      324.14     18.33 o 
  -3   2  14     1902.43     1771.54     41.89 o 
  -2   2  14     1278.36     1445.30     21.47 o 
  -1   2  14     1129.15     1081.88     20.95 o 
   0   2  14        0.44       16.23      3.14 o 
   1   2  14      126.24      164.95     11.52 o 
   2   2  14        0.03        7.85      2.62 o 
   3   2  14      620.20      580.21     23.04 o 
   4   2  14       42.31       65.98      8.38 o 
   5   2  14        0.01        8.38      3.67 o 
   6   2  14        6.62       21.99      6.28 o 
   7   2  14      278.26      289.06     18.85 o 
   8   2  14        8.32       20.42      4.71 o 
   9   2  14      105.84      115.73     14.66 o 
  10   2  14       68.11       39.80      7.33 o 
  11   2  14      846.52      778.16     40.32 o 
  12   2  14       74.25       69.12     12.57 o 
  13   2  14      288.25      313.15     26.71 o 
  14   2  14      558.94      548.79     37.70 o 
  15   2  14        1.32       13.62      6.81 o 
  16   2  14       96.45      101.59     18.85 o 
 -18   3  14       86.39       79.60     18.85 o 
 -17   3  14        8.97      157.62     24.09 o 
 -16   3  14      359.56      324.14     31.94 o 
 -15   3  14      141.64      213.13     25.14 o 
 -14   3  14     1847.14     1678.33     69.12 o 
 -13   3  14       71.72      303.20     26.71 o 
 -12   3  14      849.79      816.91     42.42 o 
 -11   3  14       66.71      129.34     15.71 o 
 -10   3  14      129.45      116.78     12.57 o 
  -9   3  14      366.57      472.34     25.14 o 
  -8   3  14      642.49      584.93     27.23 o 
  -7   3  14        0.40       20.42      6.28 o 
  -6   3  14     1630.45     1683.56     47.65 o 
  -5   3  14       59.47      103.16      9.95 o 
  -4   3  14      140.99      137.20     13.09 o 
  -3   3  14       13.07      240.88     17.80 o 
  -2   3  14      335.38      328.33     25.66 o 
  -1   3  14      420.27      548.79     32.47 o 
   0   3  14      114.12      134.58     16.76 o 
   1   3  14        4.49       29.32      7.85 o 
   2   3  14     1497.41     1598.73     50.79 o 
   3   3  14      208.33      175.95     16.76 o 
   4   3  14      130.95      140.86     15.71 o 
   5   3  14      270.11      224.65     25.14 o 
   6   3  14     1188.61     1054.13     56.03 o 
   7   3  14      222.21      208.94     20.95 o 
   8   3  14       69.61       82.21     14.66 o 
   9   3  14     1846.44     1782.54     65.98 o 
  10   3  14     2698.82     2709.41     84.83 o 
  11   3  14        4.90       42.94     14.66 o 
  12   3  14        0.19       16.76      8.38 o 
  13   3  14       47.11       58.65     15.71 o 
  14   3  14       91.93      108.92     20.95 o 
  15   3  14      213.39      249.79     30.37 o 
 -17   4  14       24.70       44.51     11.52 o 
 -16   4  14       32.42       26.18      7.85 o 
 -15   4  14        0.00        0.00      6.81 o 
 -14   4  14       64.59       60.74     14.66 o 
 -13   4  14      186.50      214.70     24.09 o 
 -12   4  14        8.12       20.95      6.81 o 
 -11   4  14      741.96      917.45     46.08 o 
 -10   4  14     3232.99     3207.41     83.26 o 
  -9   4  14     1741.54     2147.00     60.74 o 
  -8   4  14        0.06      220.98     20.42 o 
  -7   4  14     5378.97     5362.27     90.59 o 
  -6   4  14     1534.61     1515.47     47.13 o 
  -5   4  14     1138.67     1022.71     46.08 o 
  -4   4  14      480.47      488.57     32.47 o 
  -3   4  14     1307.03     1160.43     52.37 o 
  -2   4  14      115.67      138.25     17.80 o 
  -1   4  14       48.16      106.83     15.19 o 
   0   4  14      248.96      255.02     28.28 o 
   1   4  14        6.39       45.03      7.85 o 
   2   4  14       81.98       63.36     12.57 o 
   3   4  14      172.57      217.32     25.66 o 
   4   4  14      267.45      223.60     26.18 o 
   5   4  14       66.06       89.55     17.80 o 
   6   4  14      767.23      790.73     52.37 o 
   7   4  14      215.61      271.78     31.94 o 
   8   4  14      272.88      272.30     31.94 o 
   9   4  14        4.04        9.43      8.38 o 
  10   4  14       85.66      104.73     21.99 o 
  11   4  14      192.01      144.53     24.61 o 
  12   4  14       17.68       18.33     14.66 o 
  13   4  14      212.53      273.35     36.13 o 
  14   4  14      788.98      919.02     69.12 o 
 -15   5  14      590.49      594.35     45.03 o 
 -14   5  14      372.98      413.69     42.42 o 
 -13   5  14      119.55      108.92     24.09 o 
 -12   5  14       80.88      115.73     21.47 o 
 -11   5  14      183.77      195.32     23.56 o 
 -10   5  14      697.59      771.35     43.99 o 
  -9   5  14       13.75      156.57     18.85 o 
  -8   5  14      855.97      850.42     52.37 o 
  -7   5  14      142.73      252.93     29.32 o 
  -6   5  14        1.28        6.81      5.24 o 
  -5   5  14      473.49      482.29     32.47 o 
  -4   5  14     1100.62      914.31     45.03 o 
  -3   5  14       52.04       87.97     15.19 o 
  -2   5  14        1.34        4.19      8.38 o 
  -1   5  14      111.82      186.95     26.18 o 
   0   5  14      117.63       52.89     21.99 o 
   1   5  14      153.85      124.11     22.52 o 
   2   5  14      267.53      257.64     32.47 o 
   3   5  14       39.30       38.23     11.52 o 
   4   5  14        1.06        1.57      7.33 o 
   5   5  14      434.74      446.68     41.37 o 
   6   5  14      282.46      291.68     32.99 o 
   7   5  14       26.96       21.47     11.52 o 
   8   5  14      414.92      414.74     41.89 o 
   9   5  14      603.37      549.32     49.75 o 
  10   5  14      400.84      463.96     45.56 o 
  11   5  14      145.16      143.48     26.71 o 
  12   5  14       95.16       76.45     18.85 o 
  13   5  14      414.83      467.10     49.75 o 
 -13   6  14      227.69      229.89     31.42 o 
 -12   6  14      142.12      152.38     25.66 o 
 -11   6  14        1.40       77.50     18.85 o 
 -10   6  14      295.17      364.47     38.23 o 
  -9   6  14      140.66      215.22     28.80 o 
  -8   6  14     1319.33     1399.74     70.69 o 
  -7   6  14     1338.19     1275.11     66.50 o 
  -6   6  14        0.23       -3.14      7.85 o 
  -5   6  14      481.06      369.70     46.61 o 
  -4   6  14        3.18       67.55     17.80 o 
  -3   6  14     1273.31     1139.48     90.07 o 
  -2   6  14      390.68      387.51     39.27 o 
  -1   6  14       32.74       45.03     13.62 o 
   0   6  14      590.76      551.41     51.32 o 
   1   6  14        5.34      129.34     24.61 o 
   2   6  14       15.92       34.56     13.62 o 
   3   6  14      256.54      282.78     36.13 o 
   4   6  14      554.16      509.00     47.13 o 
   5   6  14      390.22      304.77     37.18 o 
   6   6  14      262.45      227.79     31.94 o 
   7   6  14        8.35       49.75     11.52 o 
   8   6  14      309.97      288.01     36.13 o 
   9   6  14      214.49      203.70     31.94 o 
  10   6  14       20.20       58.13     17.80 o 
  11   6  14      202.07      242.45     35.09 o 
 -10   7  14        3.60       16.23     14.66 o 
  -9   7  14      333.86      495.91     56.56 o 
  -8   7  14      276.67      254.50     40.32 o 
  -7   7  14       29.52       36.13     14.14 o 
  -6   7  14       38.73       24.09     22.52 o 
  -5   7  14      190.19      186.42     34.56 o 
  -4   7  14     1754.31     1555.27    105.26 o 
  -3   7  14       32.14       30.37     11.00 o 
  -2   7  14       29.17       35.09     17.80 o 
  -1   7  14      379.86      452.44     49.22 o 
   0   7  14      387.86      338.81     42.94 o 
   1   7  14      404.60      387.51     46.61 o 
   2   7  14       11.35       26.18     11.00 o 
   3   7  14      202.24      220.98     36.13 o 
   4   7  14      143.43      153.43     27.75 o 
   5   7  14      291.10      340.90     43.99 o 
   6   7  14        7.39       27.23     15.19 o 
   7   7  14      130.63      169.14     29.85 o 
   8   7  14      387.70      446.16     49.22 o 
  -5   8  14      143.10      147.67     27.75 o 
  -4   8  14      385.88      367.61     43.46 o 
  -3   8  14        8.24       -1.57     11.00 o 
  -2   8  14      318.41      254.50     38.75 o 
  -1   8  14        9.38       32.99     18.33 o 
   0   8  14       28.94       37.70     12.57 o 
   1   8  14       15.26      131.44     31.42 o 
   2   8  14      253.96      236.69     38.75 o 
   3   8  14      140.75      202.66     42.94 o 
 -19   0  15      377.24      390.65     51.32 o 
 -17   0  15      113.96      148.20     32.99 o 
 -15   0  15        1.09       98.45     27.75 o 
 -13   0  15        4.61       12.04     11.52 o 
 -11   0  15     2776.45     2413.02    113.11 o 
  -9   0  15        0.65       45.56     15.71 o 
  -7   0  15     1915.75     1652.14     77.50 o 
  -5   0  15        1.28        3.14      2.09 o 
  -3   0  15      139.59      211.03     15.71 o 
  -1   0  15        6.44        6.28      4.19 o 
   1   0  15     3072.92     2476.38     61.27 o 
   3   0  15        4.74        9.43      4.71 o 
   5   0  15     4777.66     4703.51     95.83 o 
   7   0  15        1.58        6.81      6.81 o 
   9   0  15       47.17      240.88     33.51 o 
  11   0  15       50.76       29.85     11.00 o 
  13   0  15       27.25       11.52     14.66 o 
  15   0  15        1.81       20.95     10.47 o 
 -19   1  15      315.83      270.21     29.85 o 
 -18   1  15        2.45       13.09      9.95 o 
 -17   1  15       65.96      116.78     19.38 o 
 -16   1  15      206.67      278.59     29.32 o 
 -15   1  15     1029.08     1110.68     57.08 o 
 -14   1  15       81.21      115.73     15.71 o 
 -13   1  15       13.82       26.71      8.38 o 
 -12   1  15      729.03      723.70     39.27 o 
 -11   1  15     3591.08     3257.68     84.31 o 
 -10   1  15      172.42      636.77     63.89 o 
  -9   1  15       60.35       36.13      6.81 o 
  -8   1  15      513.67      481.77     28.28 o 
  -7   1  15     2165.74     2029.70     42.94 o 
  -6   1  15       79.44      166.52     14.66 o 
  -5   1  15       98.62      117.30      9.43 o 
  -4   1  15      708.61      786.01     25.14 o 
  -3   1  15     5092.19     4979.47     67.03 o 
  -2   1  15       16.78       24.61      3.14 o 
  -1   1  15       26.15       30.37      4.71 o 
   0   1  15       84.55       87.97      7.85 o 
   1   1  15       53.60       63.36      7.33 o 
   2   1  15       61.20       61.27      5.76 o 
   3   1  15       10.47       12.04      3.14 o 
   4   1  15       82.23       93.73     10.47 o 
   5   1  15      735.30      989.72     32.47 o 
   6   1  15       62.86       61.27      9.95 o 
   7   1  15        7.38       13.62      6.81 o 
   8   1  15       59.68       60.22     10.47 o 
   9   1  15     1533.75     1649.00     53.94 o 
  10   1  15       78.10       63.89     10.47 o 
  11   1  15       12.14       11.00      5.76 o 
  12   1  15       14.39       12.04      7.85 o 
  13   1  15      133.09      135.63     19.38 o 
  14   1  15      143.96      116.78     18.33 o 
  15   1  15        1.32        4.19      7.85 o 
  16   1  15      189.33      172.81     24.61 o 
 -18   2  15      116.26      191.14     30.37 o 
 -17   2  15       66.91       42.42      8.90 o 
 -16   2  15        3.57        4.19      8.90 o 
 -15   2  15       11.15       28.28      8.90 o 
 -14   2  15        4.19       14.14      5.76 o 
 -13   2  15       33.91       28.28      8.90 o 
 -12   2  15      540.95      615.30     36.13 o 
 -11   2  15      160.52      126.73     17.80 o 
 -10   2  15      301.49      620.01     34.56 o 
  -9   2  15      679.15      708.51     30.37 o 
  -8   2  15      355.66      361.85     19.38 o 
  -7   2  15      469.56      530.47     23.04 o 
  -6   2  15      151.09      273.87     16.23 o 
  -5   2  15      102.65       91.64      8.90 o 
  -4   2  15      223.41      277.02     17.28 o 
  -3   2  15      619.31      622.63     25.14 o 
  -2   2  15      793.35      756.16     26.18 o 
  -1   2  15        1.32        3.14      1.57 o 
   0   2  15       80.84       96.35      7.85 o 
   1   2  15        4.75        7.33      3.14 o 
   2   2  15      264.34      323.10     16.23 o 
   3   2  15        7.86       14.14      3.67 o 
   4   2  15      354.40      388.56     17.80 o 
   5   2  15     4879.56     4974.24     73.84 o 
   6   2  15     1127.35     1055.17     35.09 o 
   7   2  15        5.49       14.66      4.19 o 
   8   2  15      803.49      793.87     32.47 o 
   9   2  15      648.11      647.77     35.09 o 
  10   2  15     1127.83     1109.11     47.13 o 
  11   2  15       28.48       19.90      6.28 o 
  12   2  15      719.56      645.67     38.75 o 
  13   2  15      454.05      443.02     32.99 o 
  14   2  15        0.14        4.19      8.90 o 
  15   2  15       15.94       24.09     10.47 o 
  16   2  15      248.14      297.96     33.51 o 
 -17   3  15       31.31       59.17     15.19 o 
 -16   3  15        0.03       78.55     13.62 o 
 -15   3  15       15.60       53.94     14.66 o 
 -14   3  15       74.13      213.13     24.61 o 
 -13   3  15      421.65      434.64     31.94 o 
 -12   3  15      407.04      587.02     36.13 o 
 -11   3  15      771.14      718.98     38.75 o 
 -10   3  15      864.50      826.86     35.09 o 
  -9   3  15        0.01       34.04      6.28 o 
  -8   3  15     2075.71     2000.38     47.65 o 
  -7   3  15     2412.07     2364.32     56.03 o 
  -6   3  15      588.17      642.53     30.37 o 
  -5   3  15       51.30       30.90      7.85 o 
  -4   3  15       67.58      101.07     11.00 o 
  -3   3  15      238.56      226.22     21.47 o 
  -2   3  15      613.74      672.90     39.27 o 
  -1   3  15      371.87      330.43     26.18 o 
   0   3  15        7.77       22.52      5.24 o 
   1   3  15      131.48      161.29     19.90 o 
   2   3  15        0.10       24.09      6.81 o 
   3   3  15       32.11       24.09      4.71 o 
   4   3  15       60.82       47.13      8.90 o 
   5   3  15      414.99      713.22     58.13 o 
   6   3  15      291.36      289.06     30.37 o 
   7   3  15       47.35       62.32     13.09 o 
   8   3  15       24.02       45.03     13.62 o 
   9   3  15     1758.81     1833.33     68.08 o 
  10   3  15      204.79      212.08     24.09 o 
  11   3  15        0.02       18.33      5.76 o 
  12   3  15      164.26      168.62     23.04 o 
  13   3  15      315.93      325.72     32.99 o 
  14   3  15        3.09        2.09      9.95 o 
  15   3  15       54.86       39.27     11.52 o 
 -16   4  15       59.84       79.07     15.71 o 
 -15   4  15      109.08       97.92     18.33 o 
 -14   4  15        0.08       -7.33      7.33 o 
 -13   4  15       33.75       54.98     13.09 o 
 -12   4  15      780.42      778.16     46.08 o 
 -11   4  15     1802.50     1681.99     62.32 o 
 -10   4  15      249.08      351.90     24.61 o 
  -9   4  15      688.51      684.42     34.56 o 
  -8   4  15        4.58      191.14     18.33 o 
  -7   4  15     1091.39     1134.77     41.89 o 
  -6   4  15      397.30      384.37     28.80 o 
  -5   4  15      375.14      335.67     27.23 o 
  -4   4  15        6.04       26.18     15.19 o 
  -3   4  15      166.43      135.63     18.85 o 
  -2   4  15       66.69       90.07     14.66 o 
  -1   4  15      122.11       98.45     15.19 o 
   0   4  15      234.93      275.44     30.37 o 
   1   4  15        7.88        8.38      8.38 o 
   2   4  15      318.78      335.14     31.94 o 
   3   4  15        6.06       42.42     12.04 o 
   4   4  15      694.88      692.28     47.65 o 
   5   4  15     2086.16     2052.74     83.26 o 
   6   4  15     3658.63     3382.84    108.92 o 
   7   4  15      123.64      173.33     25.66 o 
   8   4  15      647.39      560.32     46.08 o 
   9   4  15        0.47        4.19      9.43 o 
  10   4  15      103.52      103.68     21.47 o 
  11   4  15        0.62        5.24      7.33 o 
  12   4  15        7.56       17.28      8.90 o 
  13   4  15       79.67       81.17     20.95 o 
  14   4  15      699.92      679.71     59.17 o 
 -15   5  15      286.32      330.95     34.04 o 
 -14   5  15      358.28      350.33     47.65 o 
 -13   5  15       73.05       73.84     16.76 o 
 -12   5  15      161.87      311.58     30.37 o 
 -11   5  15      113.29      128.82     19.38 o 
 -10   5  15       73.09      126.73     21.47 o 
  -9   5  15        9.67       56.03     15.19 o 
  -8   5  15      259.20      301.63     31.94 o 
  -7   5  15        5.94        6.81      9.95 o 
  -6   5  15      440.63      363.94     27.75 o 
  -5   5  15      108.52      164.95     17.80 o 
  -4   5  15     1495.74     1295.01     57.08 o 
  -3   5  15      175.43      137.72     18.33 o 
  -2   5  15      234.28      247.69     31.42 o 
  -1   5  15      347.64      407.41     39.80 o 
   0   5  15      246.55      205.80     29.32 o 
   1   5  15       53.36       49.22     15.19 o 
   2   5  15      127.14      218.37     29.32 o 
   3   5  15      113.50      123.06     20.42 o 
   4   5  15      515.45      503.24     43.99 o 
   5   5  15     1830.69     1741.69     82.21 o 
   6   5  15     1116.60     1052.03     64.41 o 
   7   5  15      188.99      215.75     30.90 o 
   8   5  15      492.28      483.34     45.56 o 
   9   5  15       35.69       72.26     16.23 o 
  10   5  15      467.61      474.96     50.27 o 
  11   5  15      163.89      156.57     27.75 o 
  12   5  15       46.87       45.03     18.85 o 
 -13   6  15      407.44      391.70     42.94 o 
 -12   6  15       34.22       32.47     10.47 o 
 -11   6  15      325.38      343.52     37.70 o 
 -10   6  15        9.20       26.71      8.90 o 
  -9   6  15        1.53        4.19     11.00 o 
  -8   6  15       64.06      121.49     21.99 o 
  -7   6  15      193.10      194.80     26.71 o 
  -6   6  15      177.51      285.39     39.27 o 
  -5   6  15      660.44      666.09     62.84 o 
  -4   6  15        5.93      -13.09     13.09 o 
  -3   6  15        0.62      -11.52     12.04 o 
  -2   6  15      240.01      287.49     35.61 o 
  -1   6  15       61.62      112.59     19.90 o 
   0   6  15      454.61      453.49     48.18 o 
   1   6  15      180.52      164.95     28.28 o 
   2   6  15     1106.56      953.06     67.03 o 
   3   6  15        3.33       70.69     19.38 o 
   4   6  15      721.02      739.41     58.13 o 
   5   6  15      134.17      156.05     25.66 o 
   6   6  15      351.02      370.75     41.37 o 
   7   6  15       13.74       26.71     13.09 o 
   8   6  15        0.57       10.47     12.57 o 
   9   6  15       22.92       66.50     18.33 o 
  10   6  15      427.13      408.98     46.08 o 
 -10   7  15      105.63      124.11     27.75 o 
  -9   7  15       46.24       86.40     24.09 o 
  -8   7  15       43.16       68.60     20.95 o 
  -7   7  15       80.78       95.31     23.56 o 
  -6   7  15      198.01      187.47     33.51 o 
  -5   7  15      137.06      210.51     37.18 o 
  -4   7  15      878.01      824.24     78.03 o 
  -3   7  15      167.91      111.02     17.28 o 
  -2   7  15     1051.96      914.31     73.84 o 
  -1   7  15       39.21       78.55     20.42 o 
   0   7  15       88.31       81.17     20.95 o 
   1   7  15       48.54       54.46     16.76 o 
   2   7  15       87.01       76.98     20.42 o 
   3   7  15      889.54      841.00     69.65 o 
   4   7  15       64.98       77.50     19.90 o 
   5   7  15       15.07       17.28     15.19 o 
   6   7  15      125.43      150.81     28.28 o 
   7   7  15      156.43      199.51     33.51 o 
  -4   8  15      734.69      711.13     62.32 o 
  -3   8  15       36.05       86.40     24.61 o 
  -2   8  15       20.83       32.99     13.09 o 
  -1   8  15      149.33       93.21     22.52 o 
   0   8  15        0.64       -1.05     14.14 o 
   1   8  15       64.56       51.84     18.85 o 
 -18   0  16       72.26      131.44     30.90 o 
 -16   0  16     1742.71     1834.90    107.35 o 
 -14   0  16        1.12       21.47     14.66 o 
 -12   0  16       32.97       36.66     15.71 o 
 -10   0  16       52.07       67.55     19.38 o 
  -8   0  16      872.03      776.59     56.56 o 
  -6   0  16        0.87        1.05      7.85 o 
  -4   0  16     1411.38     1355.75     34.04 o 
  -2   0  16       17.71        9.43      3.67 o 
   0   0  16      842.17      748.31     32.47 o 
   2   0  16       18.26       28.28      6.81 o 
   4   0  16     2979.88     2916.78     74.36 o 
   6   0  16        2.51       -5.24      5.24 o 
   8   0  16       64.90      111.02     19.90 o 
  10   0  16        0.01        4.71      6.28 o 
  12   0  16       27.39       58.13     17.80 o 
  14   0  16        0.91        1.57     18.33 o 
  16   0  16      786.57      965.10     82.21 o 
 -18   1  16        5.57       37.18      8.90 o 
 -17   1  16       18.07       37.70     12.57 o 
 -16   1  16      127.71       96.88     18.85 o 
 -15   1  16      122.58      158.67     21.99 o 
 -14   1  16        4.77        8.90      5.76 o 
 -13   1  16      176.27      213.13     21.47 o 
 -12   1  16     1425.59     1390.84     54.98 o 
 -11   1  16     1102.95     1045.75     47.13 o 
 -10   1  16       24.74       47.13      9.43 o 
  -9   1  16        1.58       10.47      6.28 o 
  -8   1  16      483.32      500.62     28.80 o 
  -7   1  16       76.29       95.83      8.38 o 
  -6   1  16        7.05       25.14      5.24 o 
  -5   1  16       16.81       15.71      3.67 o 
  -4   1  16     5704.08     5728.83     64.41 o 
  -3   1  16        1.51      155.00     13.09 o 
  -2   1  16        3.15       -0.52      2.62 o 
  -1   1  16       23.44       29.32      4.71 o 
   0   1  16     5049.81     4842.80     55.51 o 
   1   1  16      400.40      328.86     16.23 o 
   2   1  16        0.48        4.19      2.62 o 
   3   1  16       36.26       26.18      5.24 o 
   4   1  16     6750.78     6721.69     92.69 o 
   5   1  16       34.25       48.70      7.33 o 
   6   1  16        5.81        2.62      4.71 o 
   7   1  16       31.59       36.66      7.85 o 
   8   1  16     2137.77     2029.70     58.65 o 
   9   1  16       56.63       65.98     11.00 o 
  10   1  16       28.62       19.90      6.81 o 
  11   1  16        0.41        9.43      6.81 o 
  12   1  16      852.31      755.12     46.08 o 
  13   1  16       55.24       44.51     11.00 o 
  14   1  16        0.86       12.57      5.76 o 
  15   1  16        0.92       11.00      7.85 o 
  16   1  16      966.68     1035.27     61.27 o 
 -18   2  16      111.72      119.39     21.47 o 
 -17   2  16      258.06      340.38     33.51 o 
 -16   2  16      459.79      438.30     33.51 o 
 -15   2  16       67.43      107.87     16.76 o 
 -14   2  16       16.52        3.14      5.76 o 
 -13   2  16       33.98        8.38      8.38 o 
 -12   2  16      118.43      144.01     20.42 o 
 -11   2  16      132.14      179.62     19.38 o 
 -10   2  16      307.65      299.01     24.09 o 
  -9   2  16      644.84      850.95     33.51 o 
  -8   2  16     2985.28     2917.30     58.65 o 
  -7   2  16        8.91      101.07     10.47 o 
  -6   2  16        5.68        2.62      4.19 o 
  -5   2  16      228.96      182.23     13.62 o 
  -4   2  16      195.57      164.95     13.62 o 
  -3   2  16      392.70      356.61     19.38 o 
  -2   2  16      136.71      151.34     12.04 o 
  -1   2  16      394.99      386.98     22.52 o 
   0   2  16      143.24      127.77     13.09 o 
   1   2  16        4.02        9.95      3.14 o 
   2   2  16        0.60        3.67      3.67 o 
   3   2  16       92.21       91.12      9.43 o 
   4   2  16     1109.15     1165.67     39.27 o 
   5   2  16       14.64       19.90      5.24 o 
   6   2  16      107.25      106.30     11.52 o 
   7   2  16      308.66      278.59     18.85 o 
   8   2  16      199.84      261.83     21.47 o 
   9   2  16       42.58       43.46      8.90 o 
  10   2  16       10.77        5.24      4.71 o 
  11   2  16       91.73       69.65     12.57 o 
  12   2  16     1850.31     1934.40     67.55 o 
  13   2  16       47.70       45.03     11.52 o 
  14   2  16        1.68        4.19      6.81 o 
  15   2  16      116.80       98.45     18.85 o 
 -17   3  16        1.50       95.31     18.33 o 
 -16   3  16       81.99       73.31     16.23 o 
 -15   3  16        0.11      167.57     23.04 o 
 -14   3  16      392.97      388.03     33.51 o 
 -13   3  16      131.95      254.50     24.61 o 
 -12   3  16      769.30      735.74     40.85 o 
 -11   3  16       80.72      160.76     16.23 o 
 -10   3  16      824.61      729.98     30.90 o 
  -9   3  16       49.25      106.83     13.09 o 
  -8   3  16       13.43       49.75      8.38 o 
  -7   3  16        0.38       60.22      8.90 o 
  -6   3  16      144.28      138.25     13.09 o 
  -5   3  16       24.17       36.66      5.24 o 
  -4   3  16      288.16      220.98     19.90 o 
  -3   3  16     1004.79      843.09     39.80 o 
  -2   3  16        7.11       20.42      5.76 o 
  -1   3  16      191.55      164.95     16.23 o 
   0   3  16      125.03       99.50     15.19 o 
   1   3  16       82.41       64.41     11.00 o 
   2   3  16        3.23        8.90      4.71 o 
   3   3  16      185.17      184.85     16.76 o 
   4   3  16     1578.56     1510.76     46.61 o 
   5   3  16      412.71      379.65     34.04 o 
   6   3  16       31.27       47.65     12.57 o 
   7   3  16      967.73      867.18     53.94 o 
   8   3  16     6972.88     6653.61    155.53 o 
   9   3  16      289.99      322.57     35.61 o 
  10   3  16        1.13        0.52      6.28 o 
  11   3  16       32.78       21.47     11.00 o 
  12   3  16      128.65       96.88     18.33 o 
  13   3  16       11.40       13.09      6.81 o 
  14   3  16       32.40       33.51     12.57 o 
  15   3  16      423.70      480.20     42.94 o 
 -16   4  16       13.56       39.27     10.47 o 
 -15   4  16       10.31       32.47      7.33 o 
 -14   4  16       69.32       66.50     14.66 o 
 -13   4  16       66.29       44.51     13.09 o 
 -12   4  16      234.94      225.70     21.47 o 
 -11   4  16      212.10      275.97     21.47 o 
 -10   4  16       60.13       74.36     13.09 o 
  -9   4  16      104.98      318.91     25.66 o 
  -8   4  16      168.64      214.18     19.38 o 
  -7   4  16      634.42      822.67     42.42 o 
  -6   4  16        2.20       51.32      9.95 o 
  -5   4  16     1291.44     1274.06     54.98 o 
  -4   4  16      271.43      231.46     24.09 o 
  -3   4  16      121.92      161.29     22.52 o 
  -2   4  16        0.03        6.81      6.81 o 
  -1   4  16        5.05       13.09      5.76 o 
   0   4  16        0.54       38.75     10.47 o 
   1   4  16        2.93       13.62      6.28 o 
   2   4  16      102.83      130.39     20.95 o 
   3   4  16      445.74      425.73     36.66 o 
   4   4  16     4526.79     4444.29    120.97 o 
   5   4  16      641.84      647.77     47.65 o 
   6   4  16      242.52      215.22     27.75 o 
   7   4  16       12.37       22.52      9.95 o 
   8   4  16      531.69      530.99     46.61 o 
   9   4  16      374.98      368.66     39.27 o 
  10   4  16      109.08      108.92     21.99 o 
  11   4  16       75.02       71.74     19.38 o 
  12   4  16     1686.15     1866.32     95.83 o 
  13   4  16      399.49      383.84     43.46 o 
 -15   5  16       17.79       32.99     10.47 o 
 -14   5  16       52.68       65.98     15.19 o 
 -13   5  16       63.14      297.44     36.66 o 
 -12   5  16        0.06        0.00     11.52 o 
 -11   5  16      493.70      566.60     46.61 o 
 -10   5  16        1.55       52.37     13.09 o 
  -9   5  16       48.53       73.31     17.80 o 
  -8   5  16       25.24       25.14     12.04 o 
  -7   5  16       46.45       84.31     15.71 o 
  -6   5  16      381.77      379.65     30.37 o 
  -5   5  16      119.20      119.92     15.71 o 
  -4   5  16        5.93        9.43     10.47 o 
  -3   5  16      100.43      153.43     25.14 o 
  -2   5  16      326.71      350.85     37.70 o 
  -1   5  16       84.17      118.35     19.90 o 
   0   5  16      709.21      683.38     44.51 o 
   1   5  16     1141.58     1050.98     65.98 o 
   2   5  16        0.35       93.21     18.33 o 
   3   5  16     2580.77     2417.21     97.40 o 
   4   5  16     1013.83     1047.32     64.41 o 
   5   5  16      842.34      845.19     57.60 o 
   6   5  16      119.57      188.52     27.75 o 
   7   5  16     1001.36     1009.09     64.93 o 
   8   5  16      273.17      333.05     38.75 o 
   9   5  16     1050.79     1028.99     69.12 o 
  10   5  16       29.18       69.65     17.80 o 
  11   5  16      267.51      257.64     36.13 o 
  12   5  16       18.83       18.33     20.42 o 
 -12   6  16       39.50       15.71     11.00 o 
 -11   6  16      362.10      400.08     41.37 o 
 -10   6  16       10.51       38.75     12.04 o 
  -9   6  16      113.74      137.72     21.99 o 
  -8   6  16      442.14      505.33     43.46 o 
  -7   6  16      322.64      315.24     40.85 o 
  -6   6  16       12.24       45.56     15.71 o 
  -5   6  16      520.27      484.91     55.51 o 
  -4   6  16       83.01       37.18     24.61 o 
  -3   6  16      720.77      628.91     66.50 o 
  -2   6  16       38.84       91.64     21.47 o 
  -1   6  16      676.62      640.44     46.61 o 
   0   6  16      513.82      469.72     39.80 o 
   1   6  16      166.83      156.05     28.28 o 
   2   6  16      268.69      279.63     36.13 o 
   3   6  16       79.15       82.74     20.42 o 
   4   6  16      250.17      250.31     35.09 o 
   5   6  16      145.10      154.48     28.28 o 
   6   6  16      309.65      313.67     39.80 o 
   7   6  16      122.85      135.10     25.66 o 
   8   6  16      176.57      200.04     31.94 o 
   9   6  16      332.47      355.56     42.42 o 
  10   6  16        4.98       34.04     14.14 o 
  -9   7  16      122.77      171.76     28.80 o 
  -8   7  16      114.51      115.21     24.61 o 
  -7   7  16      252.48      237.22     39.27 o 
  -6   7  16       14.11       49.22     19.38 o 
  -5   7  16      375.77      389.08     53.94 o 
  -4   7  16      246.68      225.17     37.70 o 
  -3   7  16      235.64      142.44     23.56 o 
  -2   7  16      467.10      324.67     40.32 o 
  -1   7  16      129.36      134.06     27.23 o 
   0   7  16       72.08       88.50     26.71 o 
   1   7  16     1227.64     1143.67     82.21 o 
   2   7  16      268.75      487.00     54.46 o 
   3   7  16     1446.71     1459.96     93.73 o 
   4   7  16        1.20       -2.09     10.47 o 
   5   7  16      640.03      618.44     59.70 o 
   6   7  16        0.33       92.69     23.04 o 
   7   7  16      466.68      490.14     52.37 o 
 -17   0  17     6610.38     7080.40    218.37 o 
 -15   0  17      214.60      178.04     32.47 o 
 -13   0  17      256.47      297.96     42.94 o 
 -11   0  17        9.20       63.89     21.99 o 
  -9   0  17       18.35        9.95     10.47 o 
  -7   0  17       19.95       41.89     10.47 o 
  -5   0  17      899.33      794.91     49.75 o 
  -3   0  17        9.61        6.81      5.24 o 
  -1   0  17      496.51      480.20     30.37 o 
   1   0  17        0.04        7.85      6.28 o 
   3   0  17    12305.62    12151.51    133.01 o 
   5   0  17        5.06        4.19      4.19 o 
   7   0  17     7336.38     6317.42    158.15 o 
   9   0  17        8.06       17.80      7.33 o 
  11   0  17       92.28       39.27     12.57 o 
  13   0  17        0.32       24.61     14.14 o 
  15   0  17        2.94       -4.71     11.52 o 
 -18   1  17       27.45       25.66     12.57 o 
 -17   1  17      305.00      260.78     29.32 o 
 -16   1  17        4.49       49.22     12.57 o 
 -15   1  17       38.42       37.18     11.00 o 
 -14   1  17       27.53       83.26     17.28 o 
 -13   1  17       39.04       27.75      8.38 o 
 -12   1  17      402.22      498.00     37.70 o 
 -11   1  17      155.98      123.58     16.76 o 
 -10   1  17     1052.71     1033.70     45.56 o 
  -9   1  17     1978.35     1717.60     57.60 o 
  -8   1  17       43.10       49.22      7.85 o 
  -7   1  17       11.51       16.76      4.19 o 
  -6   1  17        4.26       13.62      4.19 o 
  -5   1  17      925.45      806.96     23.04 o 
  -4   1  17       30.21       34.04      5.76 o 
  -3   1  17        0.84       -1.05      3.14 o 
  -2   1  17       48.78      130.91     12.04 o 
  -1   1  17     7225.65     6765.15     82.74 o 
   0   1  17      474.83      570.26     19.38 o 
   1   1  17        6.78        2.62      2.62 o 
   2   1  17        0.89        2.62      3.14 o 
   3   1  17      284.92      260.26     16.23 o 
   4   1  17      338.09      325.19     18.33 o 
   5   1  17        8.43        1.57      3.67 o 
   6   1  17       24.53       20.95      4.71 o 
   7   1  17      292.13      333.57     23.04 o 
   8   1  17       63.12       57.60     10.47 o 
   9   1  17       58.56       48.70     10.47 o 
  10   1  17        2.58       13.09      6.81 o 
  11   1  17      829.23      801.72     46.61 o 
  12   1  17       45.61       74.88     15.19 o 
  13   1  17        8.13       -1.05      5.76 o 
  14   1  17       23.53       51.84     12.57 o 
  15   1  17      293.28      343.00     34.04 o 
 -18   2  17        0.28       33.51     12.57 o 
 -17   2  17      875.56      933.68     50.27 o 
 -16   2  17      934.13      980.81     50.79 o 
 -15   2  17       11.61       48.18     11.52 o 
 -14   2  17      403.41      391.17     30.90 o 
 -13   2  17      728.26      694.90     40.32 o 
 -12   2  17      133.84      138.25     18.33 o 
 -11   2  17       26.92       31.94      7.85 o 
 -10   2  17       20.60      327.29     80.12 o 
  -9   2  17      963.12     1002.28     39.80 o 
  -8   2  17      297.98      293.77     18.33 o 
  -7   2  17       33.85       34.56      4.71 o 
  -6   2  17       68.09       90.59      9.43 o 
  -5   2  17       37.92       44.51      6.28 o 
  -4   2  17      377.90      373.37     20.95 o 
  -3   2  17        4.16        7.33      3.67 o 
  -2   2  17      122.59      152.38     15.71 o 
  -1   2  17      286.89      291.15     20.42 o 
   0   2  17      539.53      655.10     29.85 o 
   1   2  17      130.95      156.57     14.66 o 
   2   2  17       27.51       56.56      7.85 o 
   3   2  17     1817.17     1877.84     44.51 o 
   4   2  17      359.85      317.34     20.95 o 
   5   2  17       23.40       24.61      4.71 o 
   6   2  17      446.71      510.57     25.66 o 
   7   2  17     7784.01     7630.76    103.68 o 
   8   2  17     1113.89     1094.45     44.51 o 
   9   2  17       55.11       59.17     11.52 o 
  10   2  17      663.53      647.77     36.66 o 
  11   2  17     1008.43      966.67     46.61 o 
  12   2  17        0.72       17.80      7.85 o 
  13   2  17       10.12       38.23     12.57 o 
  14   2  17       34.10       27.75      9.95 o 
  15   2  17       16.48       42.42     12.57 o 
 -17   3  17      582.63      546.70     43.46 o 
 -16   3  17      177.31      193.75     25.66 o 
 -15   3  17       19.27       25.66     10.47 o 
 -14   3  17        0.54       75.93     15.19 o 
 -13   3  17       13.27       19.38      9.43 o 
 -12   3  17      713.15      662.95     38.75 o 
 -11   3  17        0.93       11.00      6.81 o 
 -10   3  17     1464.97     1401.84     43.99 o 
  -9   3  17     3217.56     2875.94     60.22 o 
  -8   3  17     2174.78     2095.68     51.32 o 
  -7   3  17       10.82       23.56      6.28 o 
  -6   3  17      395.47      357.66     21.99 o 
  -5   3  17      786.27      658.24     36.13 o 
  -4   3  17      266.80      234.60     20.42 o 
  -3   3  17      172.71      121.49     14.14 o 
  -2   3  17      295.63      249.26     21.47 o 
  -1   3  17      283.68      219.94     19.38 o 
   0   3  17       75.71      117.30     13.62 o 
   1   3  17        1.47       28.28      6.81 o 
   2   3  17       95.47      137.20     16.23 o 
   3   3  17      525.96      546.70     28.80 o 
   4   3  17       10.45       11.52      5.76 o 
   5   3  17       73.41       72.26     15.71 o 
   6   3  17      228.92      197.94     25.66 o 
   7   3  17      834.44      830.00     45.56 o 
   8   3  17      265.78      267.07     26.18 o 
   9   3  17      197.00      205.80     24.61 o 
  10   3  17       99.65      133.01     19.90 o 
  11   3  17      124.21      160.24     22.52 o 
  12   3  17      421.03      388.03     36.13 o 
  13   3  17       11.77       13.62      9.43 o 
  14   3  17      101.06      116.25     20.42 o 
 -16   4  17       14.57       11.00      7.33 o 
 -15   4  17       92.41       67.55     14.66 o 
 -14   4  17      131.76      142.96     21.47 o 
 -13   4  17      240.89      269.68     28.28 o 
 -12   4  17      584.79      665.57     34.56 o 
 -11   4  17      132.60      116.25     14.14 o 
 -10   4  17      172.23      244.55     19.90 o 
  -9   4  17      469.55      484.38     30.90 o 
  -8   4  17      349.60      403.22     30.90 o 
  -7   4  17      213.77      254.50     24.09 o 
  -6   4  17      244.57      297.96     26.18 o 
  -5   4  17       92.24       64.93     13.09 o 
  -4   4  17       12.88       43.99     13.09 o 
  -3   4  17      105.76       84.31     15.71 o 
  -2   4  17       10.73        3.14      5.24 o 
  -1   4  17       11.45        3.14      7.85 o 
   0   4  17      135.15      118.87     16.76 o 
   1   4  17      118.34      155.53     23.56 o 
   2   4  17       67.15       94.78     16.23 o 
   3   4  17        0.17        2.62      7.33 o 
   4   4  17     2064.13     1982.57     82.74 o 
   5   4  17      263.20      208.42     27.23 o 
   6   4  17      787.06      693.32     50.79 o 
   7   4  17     1927.21     1910.31     86.40 o 
   8   4  17     1513.46     1452.63     77.50 o 
   9   4  17        0.69       41.37     13.62 o 
  10   4  17      857.31      733.12     56.56 o 
  11   4  17     1125.02     1081.88     72.79 o 
  12   4  17        6.35      106.83     23.56 o 
  13   4  17        0.02        6.81      7.85 o 
 -14   5  17      185.20      239.31     35.09 o 
 -13   5  17      197.36      236.69     34.56 o 
 -12   5  17      137.29      151.86     25.66 o 
 -11   5  17      159.63      151.86     25.14 o 
 -10   5  17        2.59       37.18     14.14 o 
  -9   5  17      810.01      810.62     52.89 o 
  -8   5  17     1132.49     1094.97     60.74 o 
  -7   5  17      220.32      278.06     30.37 o 
  -6   5  17      133.31      108.40     14.66 o 
  -5   5  17       19.38       12.57      9.43 o 
  -4   5  17      672.93      804.86     46.61 o 
  -3   5  17       50.83      122.54     22.52 o 
  -2   5  17     1147.38     1225.36     72.26 o 
  -1   5  17     1669.66     1643.77     82.21 o 
   0   5  17      260.95      292.73     29.85 o 
   1   5  17      587.29      571.31     49.22 o 
   2   5  17      942.77      827.38     58.13 o 
   3   5  17      115.10      192.18     31.42 o 
   4   5  17        1.85        5.76      7.85 o 
   5   5  17       69.94       59.17     15.19 o 
   6   5  17        9.06      107.35     23.56 o 
   7   5  17       17.56       53.41     14.66 o 
   8   5  17        3.69        5.76     12.57 o 
   9   5  17      275.32      231.46     32.99 o 
  10   5  17        5.71       63.36     16.23 o 
  11   5  17       93.15       99.50     24.09 o 
 -12   6  17      160.33      193.75     29.32 o 
 -11   6  17       52.10       45.56     14.66 o 
 -10   6  17       76.20       94.26     19.38 o 
  -9   6  17        1.57       25.66     15.19 o 
  -8   6  17     1068.26     1041.03     62.32 o 
  -7   6  17       31.31       32.99     15.71 o 
  -6   6  17      296.68      314.72     43.46 o 
  -5   6  17      130.40      100.54     24.09 o 
  -4   6  17      237.22      278.06     42.42 o 
  -3   6  17      411.57      367.09     43.99 o 
  -2   6  17        4.66       32.99      7.33 o 
  -1   6  17        1.71       15.71      7.85 o 
   0   6  17      725.42      717.41     50.27 o 
   1   6  17      228.70      266.54     35.61 o 
   2   6  17      804.54      723.70     60.74 o 
   3   6  17       12.25       13.09     12.04 o 
   4   6  17     3280.21     3211.60    126.20 o 
   5   6  17      699.94      785.49     62.32 o 
   6   6  17     1374.98     1328.00     80.64 o 
   7   6  17      164.09      150.81     26.71 o 
   8   6  17      342.99      376.51     44.51 o 
   9   6  17       15.42       61.79     20.42 o 
  -8   7  17      162.22      182.23     34.56 o 
  -7   7  17      137.38      187.47     35.61 o 
  -6   7  17        0.25        0.52     16.76 o 
  -5   7  17        9.33       39.27     11.52 o 
  -4   7  17      721.65      635.20     69.65 o 
  -3   7  17      103.38       82.21     25.66 o 
  -2   7  17      542.27      462.39     52.37 o 
  -1   7  17       41.62       37.70     21.47 o 
   0   7  17      626.91      618.44     61.27 o 
   1   7  17      803.88      886.55     59.70 o 
   2   7  17      529.31      574.98     60.74 o 
   3   7  17       11.72       61.27     23.04 o 
   4   7  17        2.06       -7.33      9.43 o 
   5   7  17      313.28      365.51     46.61 o 
   6   7  17       22.13       49.75     20.42 o 
 -18   0  18     1387.10     1552.65    105.26 o 
 -16   0  18        0.79       74.88     23.04 o 
 -14   0  18      977.68     1070.88     83.79 o 
 -12   0  18        0.21       49.22     16.76 o 
 -10   0  18      618.87      589.64     55.51 o 
  -8   0  18       24.88        5.76     13.62 o 
  -6   0  18     2230.92     2103.01     85.88 o 
  -4   0  18        3.57        3.14      4.71 o 
  -2   0  18    22296.52    21168.39    402.17 o 
   0   0  18        2.14       15.71      7.33 o 
   2   0  18     7610.85     7266.29    102.11 o 
   4   0  18        0.29       35.61      7.33 o 
   6   0  18        0.04       15.19      9.43 o 
   8   0  18        3.97       17.28      9.95 o 
  10   0  18      468.93      582.31     54.98 o 
  12   0  18        8.19       24.09     13.09 o 
  14   0  18      221.99      253.97     41.37 o 
 -18   1  18      782.29      892.32     57.08 o 
 -17   1  18       15.04        8.38     10.47 o 
 -16   1  18       12.63       49.75     11.52 o 
 -15   1  18       31.88       52.37     13.09 o 
 -14   1  18     1050.97     1071.41     58.65 o 
 -13   1  18      202.97      209.46     25.66 o 
 -12   1  18       34.53       72.79     17.28 o 
 -11   1  18      864.12      724.22     40.32 o 
 -10   1  18     6530.35     6196.98    126.73 o 
  -9   1  18      321.10      359.75     23.56 o 
  -8   1  18        7.94       26.71      7.33 o 
  -7   1  18      115.21      128.30     13.09 o 
  -6   1  18     8304.25     8671.27    107.35 o 
  -5   1  18      409.85      469.72     23.04 o 
  -4   1  18       33.80       32.99      3.67 o 
  -3   1  18      156.47      159.72     11.52 o 
  -2   1  18      717.34      723.17     27.23 o 
  -1   1  18      893.05      951.49     29.85 o 
   0   1  18       14.99       28.80      6.28 o 
   1   1  18       14.96       45.56      6.81 o 
   2   1  18     6045.02     6002.18     88.50 o 
   3   1  18      671.89      632.06     26.18 o 
   4   1  18        1.28        5.24      3.14 o 
   5   1  18      109.89      117.30     12.04 o 
   6   1  18     3581.37     3442.53     66.50 o 
   7   1  18        3.25        3.67      3.67 o 
   8   1  18       16.59       20.42      7.33 o 
   9   1  18      170.63      154.48     18.85 o 
  10   1  18     1248.41     1002.28     50.79 o 
  11   1  18      692.43      660.33     42.42 o 
  12   1  18        8.75        4.19      6.81 o 
  13   1  18      126.16      125.15     19.38 o 
  14   1  18      300.25      245.60     28.80 o 
  15   1  18        2.08        3.67      8.90 o 
 -17   2  18       13.77       17.80      8.90 o 
 -16   2  18       34.92       47.65     10.47 o 
 -15   2  18      564.27      572.36     38.75 o 
 -14   2  18      939.96      922.69     48.70 o 
 -13   2  18      176.41      254.50     24.61 o 
 -12   2  18        2.30       -2.09      8.90 o 
 -11   2  18      126.39      106.30     17.80 o 
 -10   2  18       71.47       79.07     12.04 o 
  -9   2  18       29.43       32.47      5.76 o 
  -8   2  18       37.37       48.18      8.90 o 
  -7   2  18      607.51      614.78     29.85 o 
  -6   2  18     3952.38     4089.78     77.50 o 
  -5   2  18      133.30      123.06     11.52 o 
  -4   2  18        1.05        0.00      3.67 o 
  -3   2  18       20.34      157.62     24.09 o 
  -2   2  18     3733.21     3900.21     80.64 o 
  -1   2  18      497.47      509.00     27.23 o 
   0   2  18        4.93       13.62      5.24 o 
   1   2  18      292.30      294.30     19.90 o 
   2   2  18     3148.97     2955.01     60.22 o 
   3   2  18      330.22      465.01     22.52 o 
   4   2  18        4.90        9.95      3.14 o 
   5   2  18      478.91      432.02     26.18 o 
   6   2  18     2309.79     2444.96     67.55 o 
   7   2  18        5.93       33.51      8.38 o 
   8   2  18      136.91      109.97     14.14 o 
   9   2  18      843.58      807.48     41.37 o 
  10   2  18     1340.16     1361.51     53.94 o 
  11   2  18       20.42        8.90      6.81 o 
  12   2  18        0.08       -5.24      6.28 o 
  13   2  18       36.38       31.42     11.00 o 
  14   2  18      454.03      525.75     42.94 o 
 -16   3  18       44.04       29.32     10.47 o 
 -15   3  18       15.21       27.75     11.52 o 
 -14   3  18      330.08      349.28     30.90 o 
 -13   3  18     1019.96     1046.27     51.32 o 
 -12   3  18        5.36       23.04      7.33 o 
 -11   3  18     2677.81     2443.39     67.55 o 
 -10   3  18     6677.67     6506.99    109.97 o 
  -9   3  18     2638.21     2429.25     57.08 o 
  -8   3  18       38.13       98.45     11.52 o 
  -7   3  18     1129.14     1046.27     38.23 o 
  -6   3  18      172.48      384.37     30.37 o 
  -5   3  18       23.66        7.33      6.28 o 
  -4   3  18        2.48        6.81      5.24 o 
  -3   3  18        7.43       28.80      8.38 o 
  -2   3  18       19.97       12.04      6.28 o 
  -1   3  18      731.73      839.95     38.75 o 
   0   3  18      480.53      490.67     28.80 o 
   1   3  18      250.28      338.81     23.04 o 
   2   3  18     1550.41     1409.17     47.13 o 
   3   3  18     1786.04     1583.55     49.75 o 
   4   3  18       25.52       70.17     15.19 o 
   5   3  18      426.52      415.26     37.18 o 
   6   3  18     2790.70     2870.18     82.21 o 
   7   3  18     1504.64     1359.42     58.65 o 
   8   3  18       27.08       38.23      9.43 o 
   9   3  18      838.64      802.25     47.65 o 
  10   3  18      941.85      938.92     53.41 o 
  11   3  18     1283.06     1287.68     64.41 o 
  12   3  18       44.32       19.38      8.90 o 
  13   3  18      148.32      131.44     21.47 o 
  14   3  18       33.48       15.19     11.00 o 
 -15   4  18       32.72       58.13     15.71 o 
 -14   4  18       20.32       41.37     12.04 o 
 -13   4  18      116.75       91.12     16.76 o 
 -12   4  18       12.97       14.66      8.38 o 
 -11   4  18      101.93       86.40     13.09 o 
 -10   4  18        1.46       -1.57      6.28 o 
  -9   4  18      233.60      268.11     24.09 o 
  -8   4  18      171.99      176.47     18.33 o 
  -7   4  18       98.64       70.17      6.81 o 
  -6   4  18      674.75      692.80     41.37 o 
  -5   4  18     1052.30      820.57     46.08 o 
  -4   4  18        1.69        6.81     11.00 o 
  -3   4  18       36.44       51.32     12.04 o 
  -2   4  18       96.19       72.79     11.00 o 
  -1   4  18        3.37       10.47      7.85 o 
   0   4  18      163.25      136.68     21.47 o 
   1   4  18      261.33      524.71     39.80 o 
   2   4  18      566.24      623.15     39.27 o 
   3   4  18      587.95      601.16     38.23 o 
   4   4  18       51.35      121.49     20.95 o 
   5   4  18     1951.91     1835.95     82.21 o 
   6   4  18      792.62      751.97     53.94 o 
   7   4  18      172.26      133.01     22.52 o 
   8   4  18      285.33      256.59     32.47 o 
   9   4  18      169.54      178.57     28.28 o 
  10   4  18      194.29      178.04     28.28 o 
  11   4  18      396.53      434.64     38.75 o 
  12   4  18      231.26      233.03     29.85 o 
 -14   5  18      257.11      315.24     41.37 o 
 -13   5  18      425.41      449.82     47.13 o 
 -12   5  18      108.95      107.87     18.33 o 
 -11   5  18      585.60      627.34     43.46 o 
 -10   5  18     1535.92     1677.80     79.07 o 
  -9   5  18     1040.53     1032.13     60.74 o 
  -8   5  18       35.13      115.73     17.80 o 
  -7   5  18     1356.58     1256.78     56.56 o 
  -6   5  18      183.45      169.14     19.38 o 
  -5   5  18       18.36       11.00      7.85 o 
  -4   5  18      760.11      809.05     48.18 o 
  -3   5  18      685.22      624.20     51.32 o 
  -2   5  18      348.56      368.13     39.27 o 
  -1   5  18      158.48      186.42     27.75 o 
   0   5  18      264.23      321.00     31.94 o 
   1   5  18     1096.05      969.29     54.98 o 
   2   5  18     2757.46     2595.78    104.21 o 
   3   5  18     1496.79     1542.18     80.64 o 
   4   5  18       93.74      173.85     26.71 o 
   5   5  18     1076.76      961.44     63.36 o 
   6   5  18      696.23      676.57     53.41 o 
   7   5  18     1840.72     1712.89     87.45 o 
   8   5  18      135.43      112.06     23.04 o 
   9   5  18      101.32      108.92     21.47 o 
  10   5  18        7.63       39.80     16.23 o 
  11   5  18        2.03       70.69     19.38 o 
 -11   6  18      140.71      172.81     27.75 o 
 -10   6  18      271.18      283.82     34.56 o 
  -9   6  18        0.79        9.43     12.57 o 
  -8   6  18      238.08      219.41     27.23 o 
  -7   6  18        6.11        4.71     21.47 o 
  -6   6  18        0.03      -14.66     14.66 o 
  -5   6  18     1041.59      933.68     78.55 o 
  -4   6  18      275.97      311.58     45.03 o 
  -3   6  18      737.43      621.58     52.37 o 
  -2   6  18      697.63      701.18     57.60 o 
  -1   6  18     1338.71     1227.46     67.55 o 
   0   6  18       65.84       67.03     13.09 o 
   1   6  18      218.59      311.58     34.04 o 
   2   6  18       21.82       25.14     12.04 o 
   3   6  18      109.17      109.97     24.61 o 
   4   6  18     2166.13     2084.16    103.68 o 
   5   6  18      377.35      365.51     43.46 o 
   6   6  18       64.79      137.72     27.23 o 
   7   6  18       10.47       35.09     13.62 o 
   8   6  18      185.80      161.81     30.37 o 
  -8   7  18       78.77      100.02     18.33 o 
  -7   7  18      789.11      754.59     72.26 o 
  -6   7  18      299.71      280.68     42.94 o 
  -5   7  18      626.23      573.41     64.41 o 
  -4   7  18      136.76      134.58     28.28 o 
  -3   7  18       20.59      106.83     23.04 o 
  -2   7  18        7.01        1.05     12.04 o 
  -1   7  18       50.04       79.60     24.09 o 
   0   7  18      582.70      525.75     58.13 o 
   1   7  18      176.88      144.53     23.04 o 
   2   7  18      499.36      529.42     58.65 o 
   3   7  18      538.29      563.46     60.22 o 
   4   7  18      120.86      171.76     32.47 o 
   5   7  18      650.62      613.73     60.22 o 
 -17   0  19       12.56       34.04     21.99 o 
 -15   0  19      428.59      418.93     54.46 o 
 -13   0  19        0.52      161.29     39.80 o 
 -11   0  19       21.37        5.24      9.43 o 
  -9   0  19      106.29       72.26     22.52 o 
  -7   0  19     7077.74     6996.09    129.87 o 
  -5   0  19       23.94       17.28      6.81 o 
  -3   0  19    10336.34     9846.36    286.44 o 
  -1   0  19        0.00       -9.95     13.62 o 
   1   0  19    12822.28    13185.21    185.38 o 
   3   0  19        0.50       49.22      7.85 o 
   5   0  19     5211.67     5497.90    118.35 o 
   7   0  19        0.35        7.33      4.71 o 
   9   0  19     3838.88     3440.96    129.87 o 
  11   0  19       73.11       70.69     20.95 o 
  13   0  19      351.94      256.07     39.80 o 
 -17   1  19        6.42       17.28     12.04 o 
 -16   1  19      102.67      107.87     20.95 o 
 -15   1  19       16.82       14.14      8.38 o 
 -14   1  19      322.09      286.44     30.90 o 
 -13   1  19        0.20       17.28     10.47 o 
 -12   1  19       12.75       21.47      9.43 o 
 -11   1  19       79.23       85.36     15.19 o 
 -10   1  19        6.54       17.28      4.71 o 
  -9   1  19        0.09        2.62      7.33 o 
  -8   1  19       77.23      173.33     19.38 o 
  -7   1  19      471.65      433.07     24.09 o 
  -6   1  19      372.78      275.97     18.33 o 
  -5   1  19       25.48       30.37      6.28 o 
  -4   1  19        0.09       45.56      8.38 o 
  -3   1  19        1.06        6.81      3.67 o 
  -2   1  19        1.88       38.23      9.43 o 
  -1   1  19       20.53       43.46      7.33 o 
   0   1  19      737.65      717.41     29.32 o 
   1   1  19    13331.45    12873.63    153.96 o 
   2   1  19      951.80     1086.07     39.27 o 
   3   1  19        0.03        8.38      3.67 o 
   4   1  19      304.91      315.77     17.80 o 
   5   1  19      198.60      367.61     32.47 o 
   6   1  19        5.96        3.67      4.71 o 
   7   1  19        1.56        5.76      4.71 o 
   8   1  19        6.46        4.71      4.71 o 
   9   1  19        7.82       14.66      5.24 o 
  10   1  19        7.65       11.00      4.71 o 
  11   1  19       32.30       31.42      8.90 o 
  12   1  19      117.06       95.31     17.80 o 
  13   1  19        2.23       -4.71      9.43 o 
  14   1  19        0.15        9.43      8.38 o 
 -17   2  19        2.61        2.62      8.90 o 
 -16   2  19       14.89       42.94     11.52 o 
 -15   2  19      223.94      267.59     26.18 o 
 -14   2  19       87.91      166.00     20.95 o 
 -13   2  19       70.13       75.93     13.62 o 
 -12   2  19       34.38       13.09      6.81 o 
 -11   2  19      982.28      987.62     42.94 o 
 -10   2  19      555.69      521.04     32.99 o 
  -9   2  19      118.96      137.72     16.23 o 
  -8   2  19      186.88      207.37     17.80 o 
  -7   2  19     2901.09     2931.44     67.03 o 
  -6   2  19      573.05      879.75     44.51 o 
  -5   2  19       70.87       68.08      7.85 o 
  -4   2  19        3.00       28.28      5.76 o 
  -3   2  19      622.13      805.91     38.75 o 
  -2   2  19       32.49       37.70      8.90 o 
  -1   2  19        7.25        8.90      3.67 o 
   0   2  19       48.48       51.84      8.90 o 
   1   2  19     2395.88     2411.97     59.70 o 
   2   2  19     1907.93     2143.86     52.37 o 
   3   2  19      362.32      386.98     24.09 o 
   4   2  19       52.23      115.73     16.76 o 
   5   2  19     3617.22     3489.66     74.88 o 
   6   2  19      123.36      165.48     16.76 o 
   7   2  19       74.05       59.70     12.04 o 
   8   2  19      335.63      332.52     28.80 o 
   9   2  19     5212.11     4785.72    113.63 o 
  10   2  19       32.68       71.74     17.28 o 
  11   2  19       28.69       13.62      8.38 o 
  12   2  19       98.16       87.45     18.33 o 
  13   2  19       47.14       66.50     14.14 o 
  14   2  19       94.28       90.59     18.33 o 
 -16   3  19      226.73      254.50     28.28 o 
 -15   3  19      990.05      984.48     57.08 o 
 -14   3  19       35.88       39.27     12.57 o 
 -13   3  19      244.26      240.36     22.52 o 
 -12   3  19      225.34      234.60     20.95 o 
 -11   3  19      109.18      135.10     15.19 o 
 -10   3  19       37.16       61.27     10.47 o 
  -9   3  19      263.98      242.45     21.47 o 
  -8   3  19       79.24       87.45     15.71 o 
  -7   3  19     2252.49     2131.29     63.36 o 
  -6   3  19       75.41      115.21     12.57 o 
  -5   3  19        3.71      -11.52     11.52 o 
  -4   3  19      687.59      713.75     39.27 o 
  -3   3  19      288.73      315.24     25.66 o 
  -2   3  19        2.62       98.97     14.14 o 
  -1   3  19      789.21      702.75     36.13 o 
   0   3  19      669.09      793.87     37.18 o 
   1   3  19      221.63      212.08     17.28 o 
   2   3  19      847.81      925.31     36.13 o 
   3   3  19       40.48       87.45     12.57 o 
   4   3  19     2233.76     2070.55     81.69 o 
   5   3  19     2462.79     2244.40     87.45 o 
   6   3  19      477.47      523.66     42.94 o 
   7   3  19        2.94       -1.05      9.43 o 
   8   3  19      235.14      223.60     25.14 o 
   9   3  19        8.65       11.52      6.81 o 
  10   3  19      173.02      222.03     26.18 o 
  11   3  19      352.21      311.58     31.94 o 
  12   3  19        0.96       24.09      9.95 o 
  13   3  19     1158.62     1344.23     80.12 o 
 -15   4  19      389.73      392.22     32.99 o 
 -14   4  19      225.52      267.59     27.23 o 
 -13   4  19      111.35      110.49     16.76 o 
 -12   4  19       21.91       49.22     12.04 o 
 -11   4  19      295.17      366.04     39.80 o 
 -10   4  19      571.81      621.06     43.46 o 
  -9   4  19        5.52       15.71      7.33 o 
  -8   4  19      318.78      421.55     29.85 o 
  -7   4  19      620.15      649.34     37.18 o 
  -6   4  19        3.47       -1.57      7.33 o 
  -5   4  19      127.72      108.40     16.23 o 
  -4   4  19      368.12      305.29     26.71 o 
  -3   4  19       21.34        4.71      5.24 o 
  -2   4  19      763.80      823.19     44.51 o 
  -1   4  19      237.04      252.93     23.04 o 
   0   4  19        0.31       39.80     10.47 o 
   1   4  19       25.59       21.99      6.28 o 
   2   4  19      721.77      832.09     45.56 o 
   3   4  19      550.05      562.93     44.51 o 
   4   4  19      893.97     1037.37     61.79 o 
   5   4  19     1542.94     1526.47     76.98 o 
   6   4  19     1486.25     1399.22     74.88 o 
   7   4  19       34.28        9.43     12.57 o 
   8   4  19      295.67      343.52     38.75 o 
   9   4  19     1404.72     1386.13     79.07 o 
  10   4  19       75.97      136.15     26.18 o 
  11   4  19       64.94       63.36     14.66 o 
  12   4  19      147.39      152.91     24.09 o 
 -13   5  19       28.64       81.69     22.52 o 
 -12   5  19      204.61      251.36     35.09 o 
 -11   5  19       62.64       76.45     16.23 o 
 -10   5  19      306.55      304.25     30.37 o 
  -9   5  19      624.00      559.79     45.56 o 
  -8   5  19        3.51       11.00     11.00 o 
  -7   5  19      116.85      103.68     15.71 o 
  -6   5  19      336.12      459.77     35.09 o 
  -5   5  19       12.32       50.79     11.52 o 
  -4   5  19      449.73      534.13     46.61 o 
  -3   5  19      457.21      484.91     46.08 o 
  -2   5  19      912.27      952.54     65.46 o 
  -1   5  19      337.00      257.64     34.56 o 
   0   5  19     1101.65     1397.65     67.55 o 
   1   5  19      969.71      923.21     54.46 o 
   2   5  19       17.00       61.27     18.33 o 
   3   5  19      980.97      938.92     63.36 o 
   4   5  19      427.32      395.36     41.37 o 
   5   5  19       58.84       91.64     18.85 o 
   6   5  19        0.04        9.43      6.28 o 
   7   5  19      382.64      390.13     42.94 o 
   8   5  19      111.77       84.31     20.42 o 
   9   5  19       84.70       80.12     19.90 o 
  10   5  19       30.25      111.02     25.14 o 
 -11   6  19      579.39      623.68     52.37 o 
 -10   6  19      368.26      333.05     37.18 o 
  -9   6  19      150.60      162.33     25.14 o 
  -8   6  19      584.98      692.28     64.93 o 
  -7   6  19      144.87       91.64     18.85 o 
  -6   6  19      303.42      289.58     42.42 o 
  -5   6  19      866.59      881.84     79.07 o 
  -4   6  19     1557.45     1382.98    102.11 o 
  -3   6  19      333.45      378.61     41.89 o 
  -2   6  19        1.20       35.61     15.19 o 
  -1   6  19      896.96      884.46     58.65 o 
   0   6  19      155.01      161.81     24.61 o 
   1   6  19        6.70       37.70     12.04 o 
   2   6  19     1884.77     1906.12    101.07 o 
   3   6  19      385.26      465.53     50.79 o 
   4   6  19     2309.86     2262.73    109.44 o 
   5   6  19       44.04      127.25     27.75 o 
   6   6  19      585.41      547.75     53.41 o 
   7   6  19      297.67      339.85     41.89 o 
   8   6  19      415.65      440.40     48.18 o 
  -6   7  19       31.23      141.39     31.94 o 
  -5   7  19        3.38       -9.95      9.95 o 
  -4   7  19        9.80        8.38      9.43 o 
  -3   7  19       12.40       30.37     25.14 o 
  -2   7  19      315.51      241.93     38.75 o 
  -1   7  19        7.95       31.94     16.23 o 
   0   7  19     1158.40     1231.65     90.07 o 
   1   7  19      490.91      502.71     46.08 o 
   2   7  19      163.53      196.37     29.85 o 
   3   7  19     1019.33      950.96     78.03 o 
 -16   0  20      629.20      775.54     74.88 o 
 -14   0  20        1.04       68.60     23.56 o 
 -12   0  20      241.25      223.08     38.75 o 
 -10   0  20       73.52       78.03     19.38 o 
  -8   0  20     1908.13     1701.89     69.65 o 
  -6   0  20        0.02        3.67      6.28 o 
  -4   0  20      184.63      197.42     20.95 o 
  -2   0  20       62.73       49.22     13.62 o 
   0   0  20     3047.81     2922.54    102.64 o 
   2   0  20        1.41       14.66      7.85 o 
   4   0  20     3931.89     3803.34     97.40 o 
   6   0  20        0.07       27.75      9.43 o 
   8   0  20      673.93      714.27     57.60 o 
  10   0  20       13.65       21.47      9.95 o 
  12   0  20      452.48      395.89     49.75 o 
  14   0  20        6.68       -1.05      8.38 o 
 -17   1  20       29.00       37.70      9.43 o 
 -16   1  20     2121.11     2184.18     87.97 o 
 -15   1  20      482.35      541.99     43.46 o 
 -14   1  20       67.52       64.41     14.14 o 
 -13   1  20      496.79      459.77     39.27 o 
 -12   1  20     3241.14     2971.77    100.54 o 
 -11   1  20       18.62       27.23     11.52 o 
 -10   1  20        0.01       -7.85      7.85 o 
  -9   1  20      126.91       93.21     12.57 o 
  -8   1  20     1286.62     1309.67     46.61 o 
  -7   1  20      217.07      193.75     16.23 o 
  -6   1  20       14.07        5.76      3.67 o 
  -5   1  20       76.27       54.46      7.33 o 
  -4   1  20     3445.06     3331.52     76.98 o 
  -3   1  20       74.33      190.09     17.80 o 
  -2   1  20      181.80      190.09     22.52 o 
  -1   1  20      465.31      473.91     36.13 o 
   0   1  20     9490.75     9150.94    129.34 o 
   1   1  20     1609.19     1783.58     56.03 o 
   2   1  20       45.58       78.03      9.95 o 
   3   1  20      152.37      140.34     13.09 o 
   4   1  20     6095.41     6119.48     81.17 o 
   5   1  20        7.66       17.28      4.19 o 
   6   1  20        0.50        2.62      4.71 o 
   7   1  20        5.32        3.14      4.19 o 
   8   1  20      254.04      282.25     23.04 o 
   9   1  20        0.22       30.90      8.90 o 
  10   1  20        3.24       15.19      4.19 o 
  11   1  20      298.15      248.21     27.23 o 
  12   1  20      437.71      326.24     31.42 o 
  13   1  20       73.23       40.32     10.47 o 
  14   1  20        3.81        9.95      6.28 o 
 -16   2  20      780.11      804.34     48.18 o 
 -15   2  20        0.03       23.04      9.43 o 
 -14   2  20       27.83       23.04      6.28 o 
 -13   2  20        1.88        0.00      7.33 o 
 -12   2  20        3.67        9.95      7.33 o 
 -11   2  20     1197.71     1113.30     47.13 o 
 -10   2  20        1.38       19.90      7.85 o 
  -9   2  20     1415.72     1505.52     52.37 o 
  -8   2  20     1167.00     1024.28     41.37 o 
  -7   2  20      971.12      830.00     35.09 o 
  -6   2  20      196.64      126.73     16.76 o 
  -5   2  20       45.96       47.65     10.47 o 
  -4   2  20     2285.34     2134.96     71.74 o 
  -3   2  20       48.58      106.30     14.14 o 
  -2   2  20       15.91        9.95      6.81 o 
  -1   2  20        0.23       16.23      6.28 o 
   0   2  20      755.11      878.70     41.37 o 
   1   2  20      571.93      607.97     30.90 o 
   2   2  20      440.48      452.97     24.61 o 
   3   2  20      538.38      642.01     32.99 o 
   4   2  20     1454.78     1449.49     55.51 o 
   5   2  20       32.43      175.95     19.90 o 
   6   2  20        6.47        9.43      6.81 o 
   7   2  20      409.97      425.21     31.94 o 
   8   2  20      114.40      110.49     16.76 o 
   9   2  20      278.38      290.63     31.94 o 
  10   2  20       16.55       17.28      8.38 o 
  11   2  20       76.52       61.27     15.19 o 
  12   2  20     1935.98     1967.91     93.21 o 
  13   2  20      369.70      353.47     39.80 o 
 -16   3  20        1.60        1.05      6.81 o 
 -15   3  20      311.13      338.81     33.51 o 
 -14   3  20      105.91      118.87     16.76 o 
 -13   3  20     1055.82     1027.94     47.65 o 
 -12   3  20     3209.65     3140.91     81.17 o 
 -11   3  20     1352.72     1237.41     49.75 o 
 -10   3  20        4.27       24.61      7.33 o 
  -9   3  20     1209.33     1238.45     62.32 o 
  -8   3  20     2201.53     2222.41     82.74 o 
  -7   3  20        9.78       -8.38      8.38 o 
  -6   3  20      127.63       96.88     15.19 o 
  -5   3  20        0.05        2.09      7.85 o 
  -4   3  20     2230.34     2083.64     68.60 o 
  -3   3  20      525.20      426.26     30.90 o 
  -2   3  20      144.82      133.53     16.23 o 
  -1   3  20      481.95      657.72     36.13 o 
   0   3  20      673.72      737.31     38.75 o 
   1   3  20     1033.97     1335.85     44.51 o 
   2   3  20      762.47      781.82     34.04 o 
   3   3  20        0.42       34.04     10.47 o 
   4   3  20     1427.18     1450.54     69.65 o 
   5   3  20      470.31      450.87     39.80 o 
   6   3  20       31.00       64.41     14.66 o 
   7   3  20      320.77      300.06     35.09 o 
   8   3  20     2577.52     2643.43    103.68 o 
   9   3  20      892.35      851.47     60.22 o 
  10   3  20       32.64       37.18      9.43 o 
  11   3  20      613.85      584.93     44.51 o 
  12   3  20      234.64      298.49     37.18 o 
 -14   4  20        0.61        4.19      8.90 o 
 -13   4  20        5.06       44.51     17.28 o 
 -12   4  20       35.90       45.56     13.09 o 
 -11   4  20      169.73      146.10     20.95 o 
 -10   4  20      316.30      299.01     30.90 o 
  -9   4  20        0.04       11.00      7.85 o 
  -8   4  20      128.15      163.38     21.99 o 
  -7   4  20      886.18      858.28     42.94 o 
  -6   4  20      407.48      312.10     25.66 o 
  -5   4  20      588.81      680.76     41.37 o 
  -4   4  20     1719.11     1627.01     63.89 o 
  -3   4  20      254.34      252.93     25.66 o 
  -2   4  20      503.18      425.21     31.94 o 
  -1   4  20      582.03      598.02     37.70 o 
   0   4  20      705.75      710.61     44.51 o 
   1   4  20        2.49      129.34     16.23 o 
   2   4  20     1162.37     1057.79     47.65 o 
   3   4  20      466.77      582.31     45.56 o 
   4   4  20      247.91      200.56     27.23 o 
   5   4  20        8.28       93.21     21.47 o 
   6   4  20      163.05      172.81     26.18 o 
   7   4  20     1037.22      922.16     63.36 o 
   8   4  20      156.66      130.91     23.56 o 
   9   4  20      225.92      200.56     30.37 o 
  10   4  20       59.22       86.93     21.47 o 
  11   4  20      290.75      288.01     37.70 o 
 -13   5  20       83.23       91.12     19.90 o 
 -12   5  20      485.14      536.23     51.32 o 
 -11   5  20     1134.17     1036.32     70.17 o 
 -10   5  20        0.71       69.12     15.19 o 
  -9   5  20      863.63      787.06     48.18 o 
  -8   5  20      151.05      144.53     19.90 o 
  -7   5  20      196.55      245.60     25.66 o 
  -6   5  20       41.17       46.08      8.90 o 
  -5   5  20      366.15      460.30     36.66 o 
  -4   5  20       78.23       45.03     15.71 o 
  -3   5  20      779.18      657.19     55.51 o 
  -2   5  20      994.84      970.86     68.08 o 
  -1   5  20       19.49      120.44     21.99 o 
   0   5  20       20.45       49.75     12.57 o 
   1   5  20      401.56      434.11     38.23 o 
   2   5  20       24.28       75.41     14.14 o 
   3   5  20     1406.60     1288.73     75.93 o 
   4   5  20      410.39      448.25     45.56 o 
   5   5  20     2104.16     2035.99     95.83 o 
   6   5  20      193.61      272.83     35.09 o 
   7   5  20     1400.16     1334.28     79.60 o 
   8   5  20      398.85      356.09     41.37 o 
   9   5  20      569.39      497.48     50.27 o 
 -10   6  20      192.34      191.14     28.28 o 
  -9   6  20       84.27       78.03     15.19 o 
  -8   6  20       77.16      122.54     28.80 o 
  -7   6  20       56.83      117.82     24.61 o 
  -6   6  20       54.39        3.67      8.90 o 
  -5   6  20      100.58       44.51     12.57 o 
  -4   6  20       78.40       59.17     14.14 o 
  -3   6  20     1054.23      976.62     69.12 o 
  -2   6  20       10.09       -1.05     14.66 o 
  -1   6  20     1078.76     1028.99     63.36 o 
   0   6  20       81.55       84.31     18.85 o 
   1   6  20     1065.09      941.02     60.74 o 
   2   6  20      794.48      691.75     51.84 o 
   3   6  20     1029.34     1067.22     77.50 o 
   4   6  20      737.74      702.23     61.79 o 
   5   6  20       89.72      120.97     26.18 o 
   6   6  20     1615.29     1602.40     93.21 o 
   7   6  20       34.76       70.69     19.90 o 
  -5   7  20       55.88       53.94     19.90 o 
  -4   7  20      146.74      164.43     34.04 o 
  -3   7  20      142.30      192.18     32.99 o 
  -2   7  20     1602.25     1436.92     95.31 o 
  -1   7  20       57.77       63.36     23.56 o 
   0   7  20        5.62       61.27     21.47 o 
   1   7  20      769.68      872.94     62.32 o 
 -17   0  21        3.92       41.89     15.71 o 
 -15   0  21        0.98       40.85     20.42 o 
 -13   0  21     2499.80     2274.78    126.20 o 
 -11   0  21       10.20        4.19     10.47 o 
  -9   0  21     1559.20     1579.36     91.64 o 
  -7   0  21        0.31       11.52      9.43 o 
  -5   0  21    16668.42    16483.74    205.80 o 
  -3   0  21       26.73       53.41     11.52 o 
  -1   0  21     5017.88     4520.75    129.34 o 
   1   0  21      156.13      136.15     24.61 o 
   3   0  21    30043.55    30925.74    481.24 o 
   5   0  21        0.10       45.03     11.00 o 
   7   0  21      800.38      849.38     51.32 o 
   9   0  21        0.48        7.85      8.38 o 
  11   0  21       75.15      313.15     41.37 o 
  13   0  21        1.23        0.00     13.62 o 
 -16   1  21        0.46        6.28      8.38 o 
 -15   1  21       35.85       40.32     11.52 o 
 -14   1  21      395.72      466.06     41.37 o 
 -13   1  21      150.20      210.51     28.28 o 
 -12   1  21       36.40       58.65     12.04 o 
 -11   1  21       20.56       20.95      8.90 o 
 -10   1  21        4.25        7.85      7.33 o 
  -9   1  21        8.04       21.47      6.81 o 
  -8   1  21       48.80       66.50     11.00 o 
  -7   1  21       37.02       30.90      8.38 o 
  -6   1  21      445.22      465.53     27.23 o 
  -5   1  21     7915.81     7686.27    128.30 o 
  -4   1  21      297.58      307.39     24.09 o 
  -3   1  21        4.09       22.52      8.38 o 
  -2   1  21        3.93       57.60     12.57 o 
  -1   1  21     5792.08     5600.01    126.20 o 
   0   1  21      138.59      178.04     24.09 o 
   1   1  21       40.31       61.79     11.00 o 
   2   1  21      646.22      670.81     32.47 o 
   3   1  21     3729.40     3731.07     79.07 o 
   4   1  21        0.83       20.95      5.76 o 
   5   1  21        0.42       -1.57      5.24 o 
   6   1  21       21.78       25.14      6.81 o 
   7   1  21      161.52      152.91     16.76 o 
   8   1  21        0.32       -6.28      6.28 o 
   9   1  21       47.66       27.23      5.76 o 
  10   1  21       22.44       28.80      9.43 o 
  11   1  21     2050.66     1954.82     76.45 o 
  12   1  21        7.57        9.95      5.24 o 
  13   1  21        3.85        5.76      7.33 o 
 -16   2  21      158.34      176.47     26.18 o 
 -15   2  21       37.39       62.32     14.66 o 
 -14   2  21       67.62      113.11     18.85 o 
 -13   2  21     1808.57     1817.10     64.41 o 
 -12   2  21      478.06      581.79     36.13 o 
 -11   2  21        1.73        7.85      6.81 o 
 -10   2  21     1485.32     1362.04     50.79 o 
  -9   2  21     3625.35     3519.51     81.69 o 
  -8   2  21      277.52      416.83     26.18 o 
  -7   2  21      172.30      138.77     18.85 o 
  -6   2  21      482.66      399.55     32.47 o 
  -5   2  21     1656.79     1702.42     68.08 o 
  -4   2  21      289.10      367.61     29.85 o 
  -3   2  21      122.93      106.30     16.23 o 
  -2   2  21      669.06      658.76     39.27 o 
  -1   2  21     2815.52     2741.36     68.60 o 
   0   2  21     1821.14     1701.37     52.89 o 
   1   2  21       65.15       83.26     11.00 o 
   2   2  21     1836.85     1735.41     49.22 o 
   3   2  21     7299.72     7052.12    112.06 o 
   4   2  21     5212.55     5331.37     99.50 o 
   5   2  21      334.59      332.52     27.75 o 
   6   2  21       33.33       42.94      9.95 o 
   7   2  21     2080.74     1913.97     83.26 o 
   8   2  21       92.33      166.52     30.90 o 
   9   2  21      104.34      109.44     20.42 o 
  10   2  21      262.98      271.26     32.99 o 
  11   2  21      875.58      866.13     59.70 o 
  12   2  21       83.13       82.21     18.85 o 
  13   2  21        3.17        8.90      8.90 o 
 -15   3  21       21.18       22.52      8.90 o 
 -14   3  21      429.83      434.64     32.47 o 
 -13   3  21      282.20      337.76     28.80 o 
 -12   3  21      206.94      183.28     19.90 o 
 -11   3  21        9.43       29.85      9.95 o 
 -10   3  21      251.99      305.29     27.75 o 
  -9   3  21      205.02      239.31     28.28 o 
  -8   3  21       65.10       47.13     14.14 o 
  -7   3  21        3.02        5.24      7.85 o 
  -6   3  21      408.47      386.46     32.47 o 
  -5   3  21     2218.58     2257.49     85.88 o 
  -4   3  21      161.63      178.04     19.90 o 
  -3   3  21       16.60       28.28      7.85 o 
  -2   3  21      976.34      944.68     45.56 o 
  -1   3  21      774.41      813.24     40.85 o 
   0   3  21      135.88      355.04     26.18 o 
   1   3  21      581.41      581.26     30.37 o 
   2   3  21      850.50      986.05     38.75 o 
   3   3  21     1004.65     1012.23     50.79 o 
   4   3  21      195.66      163.38     23.56 o 
   5   3  21       37.94       43.46      8.90 o 
   6   3  21      602.77      557.70     45.56 o 
   7   3  21      462.09      806.96     56.56 o 
   8   3  21       33.38       64.93     16.76 o 
   9   3  21        0.18       -4.71      7.33 o 
  10   3  21      131.81      166.00     34.56 o 
  11   3  21      333.34      340.38     49.22 o 
  12   3  21      302.72      324.14     49.75 o 
 -14   4  21      137.42      213.65     27.23 o 
 -13   4  21     1440.84     1376.18     81.69 o 
 -12   4  21      593.05      581.79     52.37 o 
 -11   4  21       68.62       75.93     16.76 o 
 -10   4  21      972.97      936.30     56.03 o 
  -9   4  21     1542.33     1575.69     71.22 o 
  -8   4  21     1158.68     1056.22     57.60 o 
  -7   4  21      160.20      170.19     22.52 o 
  -6   4  21      242.65      243.50     23.04 o 
  -5   4  21      167.49      103.68     12.04 o 
  -4   4  21      686.04      635.20     39.80 o 
  -3   4  21       58.51       44.51      9.43 o 
  -2   4  21        2.74       48.70      9.43 o 
  -1   4  21      160.94      159.19     22.52 o 
   0   4  21     1446.72     1151.00     58.13 o 
   1   4  21        2.83       42.42      8.90 o 
   2   4  21     1186.75     1271.97     53.41 o 
   3   4  21     1478.31     1465.20     74.88 o 
   4   4  21      975.34     1119.58     65.98 o 
   5   4  21       96.72      188.52     27.75 o 
   6   4  21     1497.20     1402.88     76.45 o 
   7   4  21      989.65      852.52     61.27 o 
   8   4  21      672.28      576.55     50.79 o 
   9   4  21       28.78       25.14     13.09 o 
  10   4  21      506.79      500.62     49.75 o 
 -12   5  21       68.61       94.26     21.99 o 
 -11   5  21      110.95       71.22     17.80 o 
 -10   5  21       55.51       85.88     19.90 o 
  -9   5  21       10.96      123.06     32.99 o 
  -8   5  21        0.05       17.80      8.90 o 
  -7   5  21      270.69      229.89     21.99 o 
  -6   5  21       31.76       81.69     17.28 o 
  -5   5  21      257.01      303.20     31.42 o 
  -4   5  21      186.62      152.38     20.95 o 
  -3   5  21      534.43      602.73     46.08 o 
  -2   5  21     2323.86     2116.63     85.88 o 
  -1   5  21      544.83      616.87     45.56 o 
   0   5  21      778.10      708.51     44.51 o 
   1   5  21      306.05      300.58     28.28 o 
   2   5  21      469.15      610.06     45.56 o 
   3   5  21      483.86      500.09     48.70 o 
   4   5  21      482.81      469.72     46.61 o 
   5   5  21      566.72      622.63     53.41 o 
   6   5  21      299.36      269.16     36.66 o 
   7   5  21       45.94       56.03     16.23 o 
   8   5  21       25.45       29.85     17.80 o 
  -9   6  21      217.66      215.75     30.90 o 
  -8   6  21      117.80       84.83     19.90 o 
  -7   6  21        0.35      124.11     32.99 o 
  -6   6  21      612.62      578.12     63.36 o 
  -5   6  21      380.97      423.12     56.03 o 
  -4   6  21       59.31       96.88     27.75 o 
  -3   6  21      601.87      582.83     52.89 o 
  -2   6  21      229.67      201.61     28.28 o 
  -1   6  21       52.10       92.16     19.38 o 
   0   6  21      466.48      473.91     43.46 o 
   1   6  21      760.15      704.32     53.41 o 
   2   6  21      621.90      643.58     51.32 o 
   3   6  21     1911.82     2070.55    109.44 o 
   4   6  21      366.00      488.05     52.89 o 
   5   6  21      304.10      350.85     45.56 o 
   6   6  21     1115.67     1075.60     76.98 o 
 -16   0  22       30.70       29.85     11.00 o 
 -14   0  22      604.26      629.96     68.08 o 
 -12   0  22        1.09       37.18     18.85 o 
 -10   0  22      395.32      406.36     49.22 o 
  -8   0  22        8.83        0.00      6.81 o 
  -6   0  22     2166.48     2270.59     97.40 o 
  -4   0  22       31.50       52.37     25.66 o 
  -2   0  22      187.46      191.14     27.23 o 
   0   0  22        2.21        7.85      7.33 o 
   2   0  22     6108.69     6171.32    162.86 o 
   4   0  22        2.68       47.65     14.66 o 
   6   0  22     1539.33     1426.45     65.98 o 
   8   0  22       28.97       47.65     13.62 o 
  10   0  22       18.10        4.19     12.04 o 
  12   0  22        0.66       -9.43     12.57 o 
 -16   1  22        2.86       26.71     10.47 o 
 -15   1  22       24.64       54.98     13.62 o 
 -14   1  22     1602.50     1473.05     73.84 o 
 -13   1  22       61.18       89.02     14.14 o 
 -12   1  22        1.12       -5.24      7.33 o 
 -11   1  22        7.55       26.71      7.85 o 
 -10   1  22      323.14      384.37     28.80 o 
  -9   1  22      524.40      416.83     28.80 o 
  -8   1  22       10.66       -1.05      4.71 o 
  -7   1  22        0.33       12.04      6.81 o 
  -6   1  22      228.39      274.92     24.61 o 
  -5   1  22        5.78       15.71      6.81 o 
  -4   1  22        7.92       21.47     12.57 o 
  -3   1  22       50.32       29.85     14.14 o 
  -2   1  22     2294.32     2300.43     82.74 o 
  -1   1  22     1263.09     1381.41     64.93 o 
   0   1  22        7.72       15.71     10.47 o 
   1   1  22        0.16        9.95      5.76 o 
   2   1  22     1495.91     1523.32     59.17 o 
   3   1  22      154.49      261.83     23.56 o 
   4   1  22        1.01       -0.52      6.28 o 
   5   1  22        0.19        0.52      7.33 o 
   6   1  22     2906.75     3080.69     87.45 o 
   7   1  22       79.48       88.50     17.28 o 
   8   1  22        0.84        2.62      5.24 o 
   9   1  22       39.26       64.41     13.09 o 
  10   1  22     1824.57     1887.79     73.84 o 
  11   1  22       24.50       18.85      6.28 o 
  12   1  22        2.90       -0.52      7.85 o 
 -15   2  22      300.21      297.44     29.85 o 
 -14   2  22     1725.48     1787.77     64.41 o 
 -13   2  22       34.54       60.22     12.57 o 
 -12   2  22      253.89      205.27     20.95 o 
 -11   2  22       72.35       78.55     12.04 o 
 -10   2  22       82.94      101.59     14.14 o 
  -9   2  22      186.34      174.38     17.80 o 
  -8   2  22       32.61        5.24      9.95 o 
  -7   2  22       85.33      100.02     15.71 o 
  -6   2  22       96.86       65.98     20.42 o 
  -5   2  22        3.09        5.76      6.28 o 
  -4   2  22       46.38       36.13      9.95 o 
  -3   2  22        4.21       45.56      8.90 o 
  -2   2  22      276.64      266.54     25.14 o 
  -1   2  22        1.44        2.09      5.24 o 
   0   2  22       52.17       52.37     12.04 o 
   1   2  22      609.46      583.88     28.80 o 
   2   2  22     1610.39     1600.30     53.94 o 
   3   2  22      519.51      453.49     29.32 o 
   4   2  22      328.70      403.74     28.28 o 
   5   2  22     2114.74     2175.28     72.79 o 
   6   2  22     1188.63     1138.43     76.45 o 
   7   2  22      200.82      210.51     34.04 o 
   8   2  22       27.62       19.38     14.14 o 
   9   2  22       18.81       16.76     11.52 o 
  10   2  22       26.40       32.99     16.76 o 
  11   2  22       97.99      108.92     28.80 o 
  12   2  22       12.55       20.42     10.47 o 
 -15   3  22       27.19       64.41     16.23 o 
 -14   3  22      502.58      541.99     36.66 o 
 -13   3  22      178.77      197.94     23.56 o 
 -12   3  22       87.41       65.98     15.71 o 
 -11   3  22       72.97       80.64     15.19 o 
 -10   3  22     2225.24     2160.62     87.45 o 
  -9   3  22        6.86       20.95      7.33 o 
  -8   3  22       88.91       78.55     15.71 o 
  -7   3  22      163.91      171.76     21.47 o 
  -6   3  22      436.38      457.15     37.70 o 
  -5   3  22        6.55       27.23     12.04 o 
  -4   3  22       37.25       23.56      9.43 o 
  -3   3  22      210.31      264.97     28.28 o 
  -2   3  22     2798.80     2625.63     78.55 o 
  -1   3  22       54.01      158.15     18.33 o 
   0   3  22      308.44      298.49     24.61 o 
   1   3  22      181.68      297.96     21.99 o 
   2   3  22      799.80     1049.41     54.98 o 
   3   3  22      150.51      207.37     23.04 o 
   4   3  22       18.91       32.47      9.43 o 
   5   3  22       20.76       12.04     11.00 o 
   6   3  22      362.69      367.09     38.75 o 
   7   3  22      582.94      561.89     48.18 o 
   8   3  22       24.22       27.75     11.52 o 
   9   3  22      375.08      373.37     49.22 o 
  10   3  22     1448.82     1400.26     98.45 o 
  11   3  22       19.82       52.37     21.99 o 
 -13   4  22      635.26      665.57     58.13 o 
 -12   4  22        6.43       51.84     16.23 o 
 -11   4  22       85.75      100.54     17.80 o 
 -10   4  22       16.05       27.23     13.62 o 
  -9   4  22      107.55      157.62     22.52 o 
  -8   4  22      136.64      128.82     19.90 o 
  -7   4  22        5.64       61.27     15.71 o 
  -6   4  22      636.72      580.21     43.99 o 
  -5   4  22      201.29      318.91     32.47 o 
  -4   4  22       32.57       54.98     13.09 o 
  -3   4  22      628.17      611.63     40.85 o 
  -2   4  22      856.11      799.10     46.08 o 
  -1   4  22       27.11       82.21     18.33 o 
   0   4  22      819.15      818.48     45.03 o 
   1   4  22     1810.31     1727.55     64.41 o 
   2   4  22      563.93      551.94     40.32 o 
   3   4  22      467.96      456.11     36.66 o 
   4   4  22      407.09      423.12     41.89 o 
   5   4  22      546.29      547.75     47.13 o 
   6   4  22        0.63       58.13     18.85 o 
   7   4  22      101.27      149.24     26.71 o 
   8   4  22        0.10       -8.90      8.90 o 
   9   4  22       44.91       46.08     13.09 o 
  10   4  22       25.21       23.56     11.52 o 
 -11   5  22      748.58      856.71     65.98 o 
 -10   5  22        2.92        3.14     13.09 o 
  -9   5  22      757.51      728.93     58.65 o 
  -8   5  22       82.18       56.03     16.76 o 
  -7   5  22      171.89      143.48     18.85 o 
  -6   5  22      273.98      241.41     23.56 o 
  -5   5  22       10.50       -7.85      8.90 o 
  -4   5  22        5.04        3.14      7.85 o 
  -3   5  22       17.16       45.56     12.57 o 
  -2   5  22       56.39       32.47     15.71 o 
  -1   5  22      428.39      386.46     36.66 o 
   0   5  22      171.17      201.61     24.09 o 
   1   5  22        5.65      104.21     17.28 o 
   2   5  22      396.19      435.16     39.27 o 
   3   5  22        0.10       -4.19      5.76 o 
   4   5  22        0.73        0.52     10.47 o 
   5   5  22      486.13      479.15     48.18 o 
   6   5  22       34.98       27.23     11.00 o 
   7   5  22      143.95      127.77     24.09 o 
   8   5  22        1.23       -1.05      8.38 o 
  -8   6  22      346.06      265.50     45.56 o 
  -7   6  22       40.28       78.03     19.90 o 
  -6   6  22       13.24       15.19     14.14 o 
  -5   6  22       22.55       11.52     24.61 o 
  -4   6  22       56.78       45.56     12.57 o 
  -3   6  22      449.60      393.79     43.46 o 
  -2   6  22      282.35      288.01     34.04 o 
  -1   6  22      798.80      709.56     54.46 o 
   0   6  22      574.22      657.72     53.41 o 
   1   6  22     2489.74     2311.95     98.97 o 
   2   6  22      775.53      814.29     58.13 o 
   3   6  22      122.75      133.53     22.52 o 
   4   6  22      175.58      242.45     38.23 o 
 -15   0  23      308.23      335.14     51.32 o 
 -13   0  23      100.75       79.60     24.09 o 
 -11   0  23      847.01      783.92     70.69 o 
  -9   0  23        2.15       -9.43      9.43 o 
  -7   0  23      280.62      152.91     26.18 o 
  -5   0  23       46.19       63.36     28.28 o 
  -3   0  23      356.63      220.46     47.13 o 
  -1   0  23       19.17        9.43     15.71 o 
   1   0  23      570.11      528.37     48.70 o 
   3   0  23        0.98       16.76      6.81 o 
   5   0  23      506.77      877.65     65.98 o 
   7   0  23       95.83       52.89     15.71 o 
   9   0  23     3418.39     3301.15    111.54 o 
  11   0  23       30.12       43.46     17.28 o 
 -15   1  23      538.44      559.79     47.13 o 
 -14   1  23        3.49        0.00     12.04 o 
 -13   1  23       17.21       41.89     15.71 o 
 -12   1  23       38.27       25.66      9.95 o 
 -11   1  23      800.15      807.48     50.79 o 
 -10   1  23       51.80       77.50     13.62 o 
  -9   1  23        0.00       16.23      8.38 o 
  -8   1  23      191.05      142.96     15.19 o 
  -7   1  23      103.91      116.25     16.23 o 
  -6   1  23      108.79      142.96     20.95 o 
  -5   1  23       20.01       12.57      7.85 o 
  -4   1  23       14.88       15.19      7.85 o 
  -3   1  23     1113.04     1097.59     59.17 o 
  -2   1  23      121.63      139.82     21.99 o 
  -1   1  23      107.74      133.01     21.47 o 
   0   1  23      637.73      679.19     47.65 o 
   1   1  23      141.18      119.92     19.38 o 
   2   1  23      531.73      516.33     41.89 o 
   3   1  23        1.26        8.38      8.38 o 
   4   1  23        0.63       19.38     10.47 o 
   5   1  23      349.50      334.62     28.28 o 
   6   1  23       37.34       31.94      9.43 o 
   7   1  23        5.77       11.52      7.85 o 
   8   1  23      196.06      242.98     29.85 o 
   9   1  23      162.78      180.14     31.94 o 
  10   1  23       25.84       27.23     15.71 o 
  11   1  23       17.00        6.28     10.47 o 
  12   1  23       10.96        7.33      8.38 o 
 -15   2  23       37.39       64.93     16.76 o 
 -14   2  23      438.12      420.50     35.09 o 
 -13   2  23       10.90       11.52      8.38 o 
 -12   2  23      513.89      527.85     34.56 o 
 -11   2  23     1218.52     1167.76     49.75 o 
 -10   2  23      283.41      254.50     25.66 o 
  -9   2  23        6.44       14.14      6.28 o 
  -8   2  23       48.83       54.46     11.00 o 
  -7   2  23      439.75      494.33     38.23 o 
  -6   2  23      152.65      100.02     17.28 o 
  -5   2  23       58.66       36.13      9.95 o 
  -4   2  23       16.02        9.95      8.38 o 
  -3   2  23      629.78      542.51     37.70 o 
  -2   2  23        6.14       82.74     15.19 o 
  -1   2  23       41.15       56.56     12.57 o 
   0   2  23      507.15      493.29     40.32 o 
   1   2  23      413.29      418.40     32.99 o 
   2   2  23       50.42       72.79     12.57 o 
   3   2  23        6.63       30.37      7.85 o 
   4   2  23      110.04      102.64     14.14 o 
   5   2  23       50.83       53.94     11.52 o 
   6   2  23      119.69      181.19     30.37 o 
   7   2  23       33.15       21.47     11.52 o 
   8   2  23       35.13       30.90     14.66 o 
   9   2  23      151.36      158.15     31.94 o 
  10   2  23       17.83       49.75     19.90 o 
  11   2  23        0.00        5.76      7.33 o 
 -14   3  23      151.73      189.04     24.61 o 
 -13   3  23       21.30       16.76     11.00 o 
 -12   3  23      109.77      127.77     19.38 o 
 -11   3  23      302.21      322.57     30.90 o 
 -10   3  23       58.71       76.45     16.76 o 
  -9   3  23        8.66        5.24      7.33 o 
  -8   3  23        5.48        3.67      9.95 o 
  -7   3  23       27.27       21.47      7.33 o 
  -6   3  23        4.51       -9.95     12.04 o 
  -5   3  23       15.84        1.57      6.81 o 
  -4   3  23      104.55       98.97     18.85 o 
  -3   3  23      408.64      433.07     35.61 o 
  -2   3  23       12.15       68.08     13.62 o 
  -1   3  23      164.41      172.28     21.99 o 
   0   3  23      137.95      244.03     22.52 o 
   1   3  23        4.97       40.85      8.38 o 
   2   3  23      539.07      616.87     40.32 o 
   3   3  23      139.31      124.63     18.33 o 
   4   3  23       34.20       71.22     13.62 o 
   5   3  23      462.12      499.05     43.46 o 
   6   3  23       62.53       92.69     20.42 o 
   7   3  23       58.53       89.02     19.90 o 
   8   3  23      536.50      537.80     59.17 o 
   9   3  23      135.22      148.20     31.94 o 
  10   3  23        1.05       18.33     15.71 o 
 -12   4  23        5.83       14.66     16.23 o 
 -11   4  23     1440.94     1433.78     74.36 o 
 -10   4  23      745.71      821.62     54.98 o 
  -9   4  23       23.49       47.65     14.66 o 
  -8   4  23      665.74      764.02     51.32 o 
  -7   4  23      412.96      405.31     37.18 o 
  -6   4  23      230.28      265.50     29.85 o 
  -5   4  23      138.58      125.15     19.90 o 
  -4   4  23       20.19      123.58     20.95 o 
  -3   4  23        1.96       31.94     12.04 o 
  -2   4  23      193.38      129.34     18.33 o 
  -1   4  23        0.09       -8.90      8.90 o 
   0   4  23      195.15      187.47     22.52 o 
   1   4  23      210.93      207.89     22.52 o 
   2   4  23        9.31       29.85      9.43 o 
   3   4  23        2.48        5.76      7.33 o 
   4   4  23        0.45       67.03     14.66 o 
   5   4  23        1.85       -5.24      6.81 o 
   6   4  23       34.24        2.09     11.52 o 
   7   4  23        0.24        4.71      8.38 o 
   8   4  23      115.23       81.17     18.85 o 
   9   4  23      176.32      156.57     26.18 o 
 -10   5  23      493.48      487.53     47.65 o 
  -9   5  23        0.47        6.28     11.52 o 
  -8   5  23      476.13      521.56     42.42 o 
  -7   5  23       76.37       49.75     13.09 o 
  -6   5  23       10.26       50.27     13.62 o 
  -5   5  23       82.22       72.26     15.71 o 
  -4   5  23       54.44       40.32     13.62 o 
  -3   5  23       14.80       14.14      7.33 o 
  -2   5  23      131.45      149.77     24.61 o 
  -1   5  23      168.72      205.80     25.14 o 
   0   5  23      941.83      944.16     53.94 o 
   1   5  23        8.15       15.71      7.85 o 
   2   5  23      739.18      776.59     53.41 o 
   3   5  23        8.96       36.66     11.00 o 
   4   5  23      210.83      248.21     30.90 o 
   5   5  23        0.25       35.09     17.80 o 
   6   5  23       56.71       46.61     15.19 o 
  -6   6  23      165.89      151.34     26.71 o 
  -5   6  23      274.17      292.73     37.18 o 
  -4   6  23       75.23       98.97     19.90 o 
  -3   6  23       75.91       38.23     16.23 o 
  -2   6  23        0.03       47.65     10.47 o 
  -1   6  23      159.60      162.33     23.56 o 
   0   6  23       87.94      123.06     19.90 o 
   1   6  23       18.46       47.13     13.09 o 
   2   6  23      192.25      171.24     26.18 o 
   3   6  23       20.62       49.75     10.47 o 
 -14   0  24       42.56       56.56     23.04 o 
 -12   0  24      298.39      373.37     52.37 o 
 -10   0  24        1.40       24.09     14.14 o 
  -8   0  24      801.35      867.70     68.60 o 
  -6   0  24        2.47       25.14     13.09 o 
  -4   0  24     1161.18      890.22    101.07 o 
  -2   0  24       47.80       76.98     32.47 o 
   0   0  24     5062.35     4601.39    226.74 o 
   2   0  24        0.12       48.18     29.32 o 
   4   0  24      430.68      430.45     46.61 o 
   6   0  24       41.65       19.90     13.09 o 
   8   0  24     3073.86     3284.39    138.77 o 
  10   0  24       19.36       18.33      7.33 o 
 -15   1  24      251.13      321.53     37.18 o 
 -14   1  24        0.00       -5.76     10.47 o 
 -13   1  24        2.77        9.95     11.00 o 
 -12   1  24      453.08      446.68     39.80 o 
 -11   1  24       40.77       30.37     11.52 o 
 -10   1  24       11.50       -3.67     10.47 o 
  -9   1  24       56.89       68.60     11.52 o 
  -8   1  24       13.92       28.80     17.28 o 
  -7   1  24        3.51        0.52     13.62 o 
  -6   1  24       17.99       15.71     14.66 o 
  -5   1  24       83.52       80.12     14.66 o 
  -4   1  24     2842.42     2964.96    100.54 o 
  -3   1  24      126.23      135.63     20.95 o 
  -2   1  24        5.33       17.28      9.43 o 
  -1   1  24        2.44       15.19      8.90 o 
   0   1  24      174.77      206.85     26.18 o 
   1   1  24       20.93       47.13     12.57 o 
   2   1  24       35.20       28.28      9.43 o 
   3   1  24      230.57      242.98     29.85 o 
   4   1  24     1169.59     1356.80     70.17 o 
   5   1  24      725.06      735.74     52.37 o 
   6   1  24        5.55       -1.05      9.43 o 
   7   1  24        4.38       -2.62      6.28 o 
   8   1  24     1544.99     1631.72     68.60 o 
   9   1  24       72.87       78.03     20.42 o 
  10   1  24        1.40        0.52     11.52 o 
  11   1  24        0.18       16.76     16.76 o 
 -14   2  24       15.14       46.08     13.09 o 
 -13   2  24     1016.26      901.22     50.79 o 
 -12   2  24     1890.95     1930.21     74.88 o 
 -11   2  24      134.51      173.33     23.04 o 
 -10   2  24       71.76       37.70      8.38 o 
  -9   2  24       99.75       94.78     17.28 o 
  -8   2  24        6.36       18.33     12.57 o 
  -7   2  24      101.80       91.12     15.71 o 
  -6   2  24       72.74       60.74      9.43 o 
  -5   2  24      210.42      187.99     23.56 o 
  -4   2  24      409.25      374.42     32.47 o 
  -3   2  24      226.95      214.70     23.56 o 
  -2   2  24       15.32       12.57      7.33 o 
  -1   2  24      174.23      189.04     26.18 o 
   0   2  24      496.72      444.59     40.32 o 
   1   2  24     1826.07     1747.45     68.60 o 
   2   2  24       38.70       39.80     10.47 o 
   3   2  24      129.67      119.92     17.80 o 
   4   2  24      680.87      698.04     42.42 o 
   5   2  24        1.58        3.67      5.76 o 
   6   2  24        2.23       -4.71      7.85 o 
   7   2  24       20.86       12.04     11.00 o 
   8   2  24       80.20       64.93     20.42 o 
   9   2  24       51.52       38.23     15.71 o 
  10   2  24        0.03        0.52      8.38 o 
 -13   3  24       12.46       19.38     11.00 o 
 -12   3  24      423.21      505.33     39.27 o 
 -11   3  24      425.26      460.30     41.89 o 
 -10   3  24      163.20      142.96     20.42 o 
  -9   3  24       13.54       23.56      7.85 o 
  -8   3  24      231.62      240.88     28.28 o 
  -7   3  24       34.84       16.76      8.38 o 
  -6   3  24        0.16        1.05      8.38 o 
  -5   3  24       43.77       59.17     11.52 o 
  -4   3  24        7.79       12.04      9.95 o 
  -3   3  24       15.76        5.76      6.28 o 
  -2   3  24       19.13       14.14      8.90 o 
  -1   3  24       19.23       33.51      9.95 o 
   0   3  24       30.26       51.32     12.04 o 
   1   3  24       30.51       71.74     13.62 o 
   2   3  24       92.18       94.78     16.23 o 
   3   3  24       99.30      108.92     17.80 o 
   4   3  24      408.72      433.07     35.09 o 
   5   3  24      389.10      389.08     34.56 o 
   6   3  24       96.49      114.68     22.52 o 
   7   3  24        3.92       -3.14      8.38 o 
   8   3  24      632.22      629.44     64.41 o 
   9   3  24       60.65      104.73     27.23 o 
 -12   4  24     1312.94     1314.91     82.21 o 
 -11   4  24      506.88      631.01     49.75 o 
 -10   4  24        8.39       59.17     14.66 o 
  -9   4  24       96.78      118.35     18.85 o 
  -8   4  24      245.70      259.21     30.90 o 
  -7   4  24      118.71      122.54     20.95 o 
  -6   4  24      159.90      185.38     26.71 o 
  -5   4  24       99.80      121.49     20.42 o 
  -4   4  24       33.69       19.90      6.81 o 
  -3   4  24       27.03       49.75     14.66 o 
  -2   4  24       13.71        9.43      6.28 o 
  -1   4  24      483.06      484.38     45.03 o 
   0   4  24       75.55       64.41     12.57 o 
   1   4  24      340.25      303.72     27.75 o 
   2   4  24        9.47       47.65     16.76 o 
   3   4  24      516.04      514.76     40.32 o 
   4   4  24      849.05      854.61     53.41 o 
   5   4  24      713.25      726.84     49.22 o 
   6   4  24       24.63       17.80     11.00 o 
   7   4  24       10.46        9.95      8.90 o 
   8   4  24      244.04      331.48     39.80 o 
  -9   5  24        9.82       29.85     14.66 o 
  -8   5  24        4.42        9.43     11.00 o 
  -7   5  24       99.17       92.16     17.28 o 
  -6   5  24        8.24       31.94     15.19 o 
  -5   5  24        6.45       17.28     14.14 o 
  -4   5  24        0.25       -4.19      7.33 o 
  -3   5  24       15.35       15.71      6.81 o 
  -2   5  24       16.78       22.52     10.47 o 
  -1   5  24        5.02        9.95      7.85 o 
   0   5  24       48.47       76.45     14.66 o 
   1   5  24       21.35       67.03     17.28 o 
   2   5  24       55.13       53.94     14.66 o 
   3   5  24       43.51       88.50     17.80 o 
   4   5  24       73.50      113.11     21.47 o 
   5   5  24        0.30       17.28     11.52 o 
  -4   6  24       15.87        7.85      9.43 o 
  -3   6  24       26.53       31.42     12.57 o 
  -2   6  24        1.45        8.38      9.95 o 
  -1   6  24      362.65      366.04     35.09 o 
   0   6  24      474.65      567.12     50.79 o 
 -13   0  25      790.10      768.21     78.03 o 
 -11   0  25       33.43       93.73     30.90 o 
  -9   0  25      806.27      862.47     71.22 o 
  -7   0  25        0.30       -9.43     13.09 o 
  -5   0  25      111.99      213.13     50.27 o 
  -3   0  25        3.66       41.37     28.80 o 
  -1   0  25     4453.92     4554.26    231.46 o 
   1   0  25        6.75       45.03     24.61 o 
   3   0  25      243.17      329.91     62.32 o 
   5   0  25        0.01      -11.52     23.56 o 
   7   0  25      652.36      641.48     87.97 o 
   9   0  25       16.37      -23.04     23.04 o 
 -14   1  25      206.18      231.46     30.37 o 
 -13   1  25     2034.16     2090.45     91.12 o 
 -12   1  25       12.75        7.85     11.00 o 
 -11   1  25        3.60        2.09      6.81 o 
 -10   1  25       34.53        9.43      5.76 o 
  -9   1  25     1272.80     1130.06     72.79 o 
  -8   1  25       38.98       23.56      8.38 o 
  -7   1  25        1.45      -18.33     18.33 o 
  -6   1  25       56.49       39.80     21.99 o 
  -5   1  25     1129.76     1020.09     79.60 o 
  -4   1  25        6.29       44.51     14.66 o 
  -3   1  25        0.03       -4.19      5.76 o 
  -2   1  25        5.26       18.85      8.38 o 
  -1   1  25     2700.17     2678.52     97.40 o 
   0   1  25      328.02      352.95     35.61 o 
   1   1  25        1.05        7.33      8.90 o 
   2   1  25        1.28       -1.57      8.90 o 
   3   1  25     3598.37     3757.25    118.87 o 
   4   1  25      335.65      313.15     35.09 o 
   5   1  25       12.99       -6.28      6.28 o 
   6   1  25      277.72      295.87     33.51 o 
   7   1  25     4138.16     4257.87    131.96 o 
   8   1  25        0.58        1.57     17.28 o 
   9   1  25       34.76       24.61     12.04 o 
  10   1  25        0.69        4.71     12.57 o 
 -13   2  25      194.15      222.03     29.85 o 
 -12   2  25      161.11      162.33     24.61 o 
 -11   2  25        2.71       10.47      6.28 o 
 -10   2  25       49.09       71.22     14.66 o 
  -9   2  25     1845.16     1929.16     86.40 o 
  -8   2  25       37.97       32.47      9.43 o 
  -7   2  25        3.93       15.19      8.38 o 
  -6   2  25      124.08      100.54     17.28 o 
  -5   2  25      248.54      235.65     26.71 o 
  -4   2  25       72.11      103.16     17.28 o 
  -3   2  25        1.27        2.62      6.81 o 
  -2   2  25        9.81        2.09      6.28 o 
  -1   2  25      144.27      133.53     23.56 o 
   0   2  25     1046.22     1012.76     61.27 o 
   1   2  25        4.72        9.95      7.33 o 
   2   2  25     1027.74     1071.41     64.41 o 
   3   2  25     1147.64     1408.64     73.31 o 
   4   2  25      184.37      200.04     28.80 o 
   5   2  25        0.97       20.95     13.09 o 
   6   2  25       39.12       42.42     18.33 o 
   7   2  25      148.31      155.00     24.09 o 
   8   2  25      179.98      180.14     34.04 o 
   9   2  25       19.15        6.28      8.90 o 
 -12   3  25      243.83      218.89     25.66 o 
 -11   3  25       76.52       72.79     15.71 o 
 -10   3  25      396.13      443.02     41.89 o 
  -9   3  25      505.01      513.71     42.94 o 
  -8   3  25       46.38       16.23     11.00 o 
  -7   3  25        1.30        2.09      8.90 o 
  -6   3  25      133.43      132.49     22.52 o 
  -5   3  25      551.15      595.92     45.56 o 
  -4   3  25      821.50      802.25     51.84 o 
  -3   3  25       27.39        5.76      6.28 o 
  -2   3  25        9.71       27.75      9.95 o 
  -1   3  25      512.61      496.95     38.75 o 
   0   3  25      362.07      404.26     34.04 o 
   1   3  25       24.01       33.51     10.47 o 
   2   3  25       66.91       82.21     19.38 o 
   3   3  25      407.33      420.50     43.46 o 
   4   3  25      964.04      902.79     52.37 o 
   5   3  25       12.56       67.55     15.19 o 
   6   3  25      658.86      612.16     51.84 o 
   7   3  25     1709.33     1828.09    107.87 o 
   8   3  25      116.55      111.02     27.75 o 
 -11   4  25      409.50      433.59     40.85 o 
 -10   4  25       44.53       46.08      9.43 o 
  -9   4  25      564.77      704.32     51.84 o 
  -8   4  25      916.49     1042.61     62.84 o 
  -7   4  25       70.49       79.60     18.85 o 
  -6   4  25      383.95      395.89     38.75 o 
  -5   4  25      185.59      136.68     19.90 o 
  -4   4  25       90.73       71.74     14.14 o 
  -3   4  25       19.44       20.95     13.62 o 
  -2   4  25        6.66       17.28      9.95 o 
  -1   4  25        4.55        9.43      8.90 o 
   0   4  25       30.95       42.94     12.04 o 
   1   4  25       24.85       30.90     12.04 o 
   2   4  25      378.23      354.52     34.56 o 
   3   4  25      772.14      845.71     53.94 o 
   4   4  25      430.98      456.11     39.80 o 
   5   4  25       20.30       28.28     11.52 o 
   6   4  25       40.61       39.80     13.62 o 
   7   4  25       39.56       56.03     17.28 o 
  -8   5  25        0.00        4.71      7.85 o 
  -7   5  25       62.65       74.88     14.14 o 
  -6   5  25      128.80       83.79     20.42 o 
  -5   5  25        2.19       12.57      9.43 o 
  -4   5  25      452.55      484.38     48.18 o 
  -3   5  25      472.81      538.85     51.32 o 
  -2   5  25      135.12      169.67     29.85 o 
  -1   5  25      219.64      278.06     36.66 o 
   0   5  25      750.03      714.27     47.13 o 
   1   5  25       38.40       59.70     16.23 o 
   2   5  25      816.67      818.48     57.08 o 
   3   5  25      384.24      408.98     40.85 o 
   4   5  25      180.28      164.95     25.66 o 
 -14   0  26     1348.52     1444.78    109.44 o 
 -12   0  26        2.96       50.79     20.95 o 
 -10   0  26     1872.04     1651.62    104.73 o 
  -8   0  26        1.15       -5.76     10.47 o 
  -6   0  26        7.99      -11.52     24.09 o 
  -4   0  26        8.19       73.84     35.61 o 
  -2   0  26      663.83      640.44     88.50 o 
   0   0  26        0.27       33.51     23.04 o 
   2   0  26     2995.07     3182.28    199.51 o 
   4   0  26        2.43        4.71     21.47 o 
   6   0  26      840.42     1287.68    128.82 o 
   8   0  26        1.32       15.19     10.47 o 
 -13   1  26      356.97      410.03     39.27 o 
 -12   1  26        0.55       -1.05      9.43 o 
 -11   1  26       63.58       44.51     18.33 o 
 -10   1  26       80.99       56.03     23.04 o 
  -9   1  26        3.47        9.95      8.38 o 
  -8   1  26        0.09       15.19     15.71 o 
  -7   1  26        3.53      -14.14     14.14 o 
  -6   1  26      544.49      525.23     60.22 o 
  -5   1  26       55.71       71.74     22.52 o 
  -4   1  26        0.01       -6.28     11.00 o 
  -3   1  26       25.12       47.65     19.38 o 
  -2   1  26     5007.21     5034.46    175.95 o 
  -1   1  26      101.63      128.82     22.52 o 
   0   1  26        0.23       -4.19      5.76 o 
   1   1  26        0.22       11.00      9.95 o 
   2   1  26      877.85      845.19     57.08 o 
   3   1  26       91.77      120.44     23.56 o 
   4   1  26       15.06       16.76      7.33 o 
   5   1  26      166.14      170.71     27.23 o 
   6   1  26       37.14       42.42     13.09 o 
   7   1  26        0.62       -2.62      8.38 o 
   8   1  26       58.22       95.31     24.09 o 
   9   1  26        8.87       12.57     15.19 o 
 -13   2  26       43.50       23.04     20.42 o 
 -12   2  26       37.79       34.04     11.00 o 
 -11   2  26      459.60      396.41     46.08 o 
 -10   2  26     1521.26     1390.84     86.93 o 
  -9   2  26       14.96       -1.05     17.80 o 
  -8   2  26       12.64       11.00      7.33 o 
  -7   2  26      106.13      134.58     24.09 o 
  -6   2  26       39.63       34.04     11.00 o 
  -5   2  26      220.59      173.33     25.66 o 
  -4   2  26       44.14       40.32     12.57 o 
  -3   2  26       20.58       21.99      8.90 o 
  -2   2  26      541.44      610.59     48.70 o 
  -1   2  26      252.41      241.93     31.94 o 
   0   2  26      116.80      137.20     23.56 o 
   1   2  26      196.60      207.89     29.85 o 
   2   2  26      766.68      902.26     59.70 o 
   3   2  26       10.53       15.19      9.43 o 
   4   2  26        8.40        3.14      8.90 o 
   5   2  26        0.85       13.62      8.90 o 
   6   2  26     1609.07     1643.77    105.78 o 
   7   2  26      140.74      165.48     36.13 o 
   8   2  26        0.31       -3.14     11.52 o 
 -11   3  26       39.83       68.08     17.28 o 
 -10   3  26     1125.66     1277.20     71.74 o 
  -9   3  26      454.95      444.59     41.89 o 
  -8   3  26       33.24       34.04     15.19 o 
  -7   3  26       60.74       36.13     12.57 o 
  -6   3  26      872.05      853.04     56.03 o 
  -5   3  26      342.66      356.09     37.70 o 
  -4   3  26       88.65       71.74     14.66 o 
  -3   3  26      580.25      589.12     43.99 o 
  -2   3  26     1456.80     1565.22     71.74 o 
  -1   3  26      124.78      136.68     20.42 o 
   0   3  26       19.60       32.47      7.33 o 
   1   3  26       77.26       84.83     16.76 o 
   2   3  26      236.37      347.71     38.75 o 
   3   3  26        0.13        3.14      9.95 o 
   4   3  26       91.48       79.60     25.14 o 
   5   3  26      351.35      357.66     50.27 o 
   6   3  26       63.87       54.98     15.71 o 
   7   3  26        9.68       16.76      8.90 o 
 -10   4  26       56.38       94.78     24.61 o 
  -9   4  26      166.72      169.14     24.61 o 
  -8   4  26      125.18      214.70     29.85 o 
  -7   4  26      499.60      510.04     45.03 o 
  -6   4  26        0.64       -9.43      9.95 o 
  -5   4  26       46.37       31.42      9.95 o 
  -4   4  26       53.95       41.89     13.62 o 
  -3   4  26        2.24        3.67      8.38 o 
  -2   4  26       36.92       76.98     19.38 o 
  -1   4  26      235.40      280.68     35.09 o 
   0   4  26       32.44       32.47      6.81 o 
   1   4  26      105.12      107.35     24.09 o 
   2   4  26      111.86      112.59     23.04 o 
   3   4  26      502.05      449.82     48.18 o 
   4   4  26       29.14       50.27     13.09 o 
   5   4  26      142.65      175.95     24.61 o 
  -6   5  26       91.43       98.45     22.52 o 
  -5   5  26      615.94      662.43     58.13 o 
  -4   5  26       59.26      146.10     28.28 o 
  -3   5  26      959.46     1085.55     73.31 o 
  -2   5  26      625.51      679.19     58.65 o 
  -1   5  26      533.83      655.62     50.27 o 
   0   5  26      163.92      231.46     35.09 o 
   1   5  26      973.73      947.82     70.69 o 
   2   5  26       33.35       48.70     15.71 o 
 -13   0  27       11.66       27.75     24.09 o 
 -11   0  27      156.63      144.01     29.85 o 
  -9   0  27        0.74      -71.74     71.74 o 
  -7   0  27      825.52      912.74    121.49 o 
  -5   0  27        9.42       24.61     17.28 o 
  -3   0  27     3683.34     3977.71    228.32 o 
  -1   0  27        0.68       29.85     28.80 o 
   1   0  27     2907.85     2815.72    193.23 o 
   3   0  27        3.39       16.76     18.85 o 
   5   0  27      771.47      835.24    106.30 o 
   7   0  27       17.62       21.99     13.62 o 
 -12   1  27      546.03      407.93     50.27 o 
 -11   1  27     1584.65     1336.90     88.50 o 
 -10   1  27        8.21       -6.81      9.43 o 
  -9   1  27        1.48        1.05     28.28 o 
  -8   1  27        6.91      -18.85     18.85 o 
  -7   1  27      974.37      892.32     84.83 o 
  -6   1  27       16.65        3.14     10.47 o 
  -5   1  27        1.81        2.62     10.47 o 
  -4   1  27        8.25        9.95     16.76 o 
  -3   1  27      101.09      103.16     26.71 o 
  -2   1  27       49.21       70.69     25.66 o 
  -1   1  27        0.00       14.66     11.00 o 
   0   1  27        7.61       21.99     17.80 o 
   1   1  27     1957.55     2013.99    114.68 o 
   2   1  27      522.28      504.81     58.65 o 
   3   1  27        9.97       -1.05      9.95 o 
   4   1  27       67.30       43.46     11.00 o 
   5   1  27      861.47      988.14     64.93 o 
   6   1  27       28.65       13.09     11.00 o 
   7   1  27        2.64       -1.57     11.00 o 
   8   1  27        3.27        0.52     12.04 o 
 -12   2  27        6.80       34.04     19.90 o 
 -11   2  27      100.16       33.51     35.61 o 
 -10   2  27       60.12       45.03     21.47 o 
  -9   2  27        5.47        5.24     17.28 o 
  -8   2  27       57.12       64.41     28.28 o 
  -7   2  27     2052.43     2129.72    102.64 o 
  -6   2  27       75.49       76.45     16.76 o 
  -5   2  27        0.17       -9.43      9.43 o 
  -4   2  27       42.97       31.94     13.09 o 
  -3   2  27      839.49      916.93     62.32 o 
  -2   2  27      130.83      138.77     24.09 o 
  -1   2  27        0.01       -5.76      8.90 o 
   0   2  27      138.90      135.10     24.09 o 
   1   2  27     1270.10     1315.96     74.36 o 
   2   2  27       25.57       36.13     12.57 o 
   3   2  27        1.28       17.28      8.90 o 
   4   2  27       48.95       45.56     21.99 o 
   5   2  27      210.26      206.85     37.70 o 
   6   2  27      377.98      373.89     51.84 o 
   7   2  27       39.07       34.04     15.71 o 
 -10   3  27      296.48      322.57     36.66 o 
  -9   3  27       99.61      104.73     19.38 o 
  -8   3  27       53.70       54.46     14.66 o 
  -7   3  27       41.92       35.61     11.00 o 
  -6   3  27      187.69      164.95     23.56 o 
  -5   3  27       63.98       42.94     13.09 o 
  -4   3  27        1.09       -8.38      8.90 o 
  -3   3  27       78.34       33.51      8.38 o 
  -2   3  27      262.39      267.59     29.85 o 
  -1   3  27       71.50       60.74     14.66 o 
   0   3  27      121.18      140.34     17.80 o 
   1   3  27      773.46      738.36     58.13 o 
   2   3  27      457.81      447.73     58.13 o 
   3   3  27       10.91       34.56     19.90 o 
   4   3  27      180.97      243.50     41.37 o 
   5   3  27      411.33      444.59     57.08 o 
   6   3  27       41.82       61.27     23.04 o 
  -8   4  27       99.39      146.62     25.14 o 
  -7   4  27      759.09      782.35     57.08 o 
  -6   4  27      377.99      439.35     42.94 o 
  -5   4  27        0.58       12.04     11.00 o 
  -4   4  27      124.00       66.50     15.19 o 
  -3   4  27      152.01      159.19     27.75 o 
  -2   4  27        2.55       -2.09      9.95 o 
  -1   4  27       96.91      114.16     18.33 o 
   0   4  27      266.07      279.63     37.18 o 
   1   4  27      458.24      576.55     53.41 o 
   2   4  27      311.54      313.67     40.32 o 
   3   4  27       36.63       46.61     17.28 o 
   4   4  27      641.81      614.25     56.03 o 
 -12   0  28      151.91      148.20     34.56 o 
 -10   0  28        8.41        5.76     20.95 o 
  -8   0  28     1039.48      960.91    135.63 o 
  -6   0  28        5.98       16.76     16.23 o 
  -4   0  28      525.54      661.38     96.88 o 
  -2   0  28        2.50       14.14     15.71 o 
   0   0  28     2386.15     2392.60    182.23 o 
   2   0  28        1.69       12.04     14.14 o 
   4   0  28     1040.41     1022.18    119.92 o 
   6   0  28        0.44        5.24     24.61 o 
 -11   1  28       69.19       52.37     15.71 o 
 -10   1  28        4.72       14.14     10.47 o 
  -9   1  28      118.75      105.78     31.42 o 
  -8   1  28      117.62       51.32     20.42 o 
  -7   1  28       46.27       51.32     27.23 o 
  -6   1  28        0.06       11.00     12.04 o 
  -5   1  28      115.82       86.93     18.85 o 
  -4   1  28     1203.73     1326.43     96.35 o 
  -3   1  28      100.70      104.73     25.66 o 
  -2   1  28        0.00        5.24      9.43 o 
  -1   1  28       32.92       48.18     20.42 o 
   0   1  28     2589.04     2779.58    138.25 o 
   1   1  28      300.19      364.47     50.27 o 
   2   1  28        4.18       -0.52      6.81 o 
   3   1  28       60.15       49.75     18.33 o 
   4   1  28      490.14      581.79     64.41 o 
   5   1  28      122.37      150.81     33.51 o 
   6   1  28        2.91        6.28     10.47 o 
   7   1  28        9.61       -4.19     20.95 o 
 -11   2  28       67.58      -14.14     51.32 o 
 -10   2  28       57.39       19.90     16.76 o 
  -9   2  28      282.16      182.23     37.70 o 
  -8   2  28      942.54      981.34     95.31 o 
  -7   2  28        2.12       -5.24     16.23 o 
  -6   2  28       11.12       26.18     35.61 o 
  -5   2  28      271.52      200.56     38.75 o 
  -4   2  28       12.37        3.14      9.43 o 
  -3   2  28      164.66      169.14     27.75 o 
  -2   2  28        3.12       -3.14      9.43 o 
  -1   2  28        3.54        0.52      7.85 o 
   0   2  28      407.62      407.93     42.94 o 
   1   2  28      112.77      120.97     24.09 o 
   2   2  28       49.29       59.17     16.76 o 
   3   2  28       23.78       17.28     13.09 o 
   4   2  28      445.81      450.35     56.56 o 
   5   2  28        0.87       39.80     16.23 o 
   6   2  28       70.99      104.21     28.28 o 
  -9   3  28       89.84      103.16     19.90 o 
  -8   3  28      236.48      215.22     29.32 o 
  -7   3  28      555.69      557.17     47.13 o 
  -6   3  28        7.12       16.23     10.47 o 
  -5   3  28      870.86      843.61     57.08 o 
  -4   3  28      712.09      756.69     52.89 o 
  -3   3  28      298.45      343.00     35.09 o 
  -2   3  28       21.01       28.80      9.43 o 
  -1   3  28      319.65      298.49     37.18 o 
   0   3  28      490.20      538.32     50.27 o 
   1   3  28      208.76      247.17     42.42 o 
   2   3  28        0.05       38.75     19.38 o 
   3   3  28      162.75      238.79     43.46 o 
   4   3  28       56.59       67.03     21.47 o 
   5   3  28       12.09       26.18     17.80 o 
  -6   4  28      163.06      150.81     25.14 o 
  -5   4  28       34.34       24.61      9.43 o 
  -4   4  28       26.06       23.56      7.33 o 
  -3   4  28      494.44      505.33     49.75 o 
  -2   4  28      102.74      133.01     25.66 o 
  -1   4  28       49.83       32.99     11.00 o 
   0   4  28       19.88       15.19     14.14 o 
   1   4  28       15.67       -6.81     13.09 o 
   2   4  28       19.84        4.71     12.04 o 
  -9   0  29      141.76       25.14     40.32 o 
  -7   0  29        0.96       -6.81     20.42 o 
  -5   0  29     1763.11     1811.86    166.00 o 
  -3   0  29        0.31       -8.90     39.80 o 
  -1   0  29     5303.00     5281.10    275.97 o 
   1   0  29        5.75       47.13     32.47 o 
   3   0  29      939.39      902.79    115.73 o 
   5   0  29        0.74       27.75     27.23 o 
 -10   1  29       95.55        6.28     24.09 o 
  -9   1  29      163.65      136.68     34.04 o 
  -8   1  29        2.39       -8.90     27.75 o 
  -7   1  29        0.58      -17.80     24.09 o 
  -6   1  29       86.59       79.07     24.09 o 
  -5   1  29      276.88      273.35     46.08 o 
  -4   1  29      267.25      264.45     46.08 o 
  -3   1  29       15.44       20.42     13.09 o 
  -2   1  29        1.81       14.14     11.52 o 
  -1   1  29      169.99      206.85     38.23 o 
   0   1  29      113.14      114.16     30.90 o 
   1   1  29        5.44       27.75     17.80 o 
   2   1  29       33.98       40.85     14.14 o 
   3   1  29     1294.36     1481.43    104.21 o 
   4   1  29        0.65       18.33     12.57 o 
   5   1  29        3.98       24.09     18.85 o 
  -9   2  29      486.02      447.20     67.55 o 
  -8   2  29        7.58       -9.43     16.23 o 
  -7   2  29        6.56        7.33     24.61 o 
  -6   2  29       71.92       64.93     24.09 o 
  -5   2  29     1638.89     1457.87    111.54 o 
  -4   2  29      538.37      551.41     64.41 o 
  -3   2  29        6.51       22.52     11.52 o 
  -2   2  29      102.38      113.63     29.85 o 
  -1   2  29     1040.06     1184.52     73.31 o 
   0   2  29      179.03      207.37     31.94 o 
   1   2  29        0.58        5.24      7.33 o 
   2   2  29        1.82       17.80      9.95 o 
   3   2  29      385.96      446.16     56.56 o 
   4   2  29        0.06       11.00     16.23 o 
   5   2  29        3.77       12.04     12.04 o 
  -7   3  29       89.15      109.44     20.95 o 
  -6   3  29      187.28      192.71     27.75 o 
  -5   3  29      971.28     1015.90     63.89 o 
  -4   3  29       19.69       13.62      9.43 o 
  -3   3  29        7.65       16.76     16.23 o 
  -2   3  29       11.63        5.76     11.00 o 
  -1   3  29      120.70      110.49     23.56 o 
   0   3  29       28.27       15.71     14.66 o 
   1   3  29       71.92       79.60     20.95 o 
   2   3  29        0.13      -16.76     16.76 o 
   3   3  29       76.18       88.50     25.14 o 
  -8   0  30       37.25       46.08     22.52 o 
  -6   0  30     2820.75     3081.73    230.93 o 
  -4   0  30       19.47        4.71     23.56 o 
  -2   0  30      158.40      218.37     58.65 o 
   0   0  30        0.01        1.05     11.52 o 
   2   0  30      224.40      206.85     53.94 o 
   4   0  30       27.97       39.80     28.80 o 
  -9   1  30       30.60       11.52     19.38 o 
  -8   1  30       12.06       15.71     21.99 o 
  -7   1  30       73.58       49.22     23.04 o 
  -6   1  30     4267.86     4664.76    202.13 o 
  -5   1  30       34.12       51.32     23.04 o 
  -4   1  30        1.95        6.81     15.71 o 
  -3   1  30        5.43       19.90     12.57 o 
  -2   1  30     3353.05     3767.73    168.62 o 
  -1   1  30      308.52      379.65     54.98 o 
   0   1  30        0.43       30.90     19.90 o 
   1   1  30       53.59       43.99     18.85 o 
   2   1  30     1402.25     1533.27    108.40 o 
   3   1  30       54.16       93.21     30.90 o 
   4   1  30        0.68        8.38     12.04 o 
  -7   2  30       37.43       31.94     26.18 o 
  -6   2  30     1222.81     1370.94    112.06 o 
  -5   2  30        0.88       16.76     13.62 o 
  -4   2  30       43.94       50.27     21.47 o 
  -3   2  30        5.64       23.56      9.95 o 
  -2   2  30      190.24      196.90     39.80 o 
  -1   2  30        3.32       20.42     12.57 o 
   0   2  30        3.83       57.60     25.66 o 
   1   2  30       24.46       46.08     20.95 o 
   2   2  30      111.81      144.53     34.56 o 
   3   2  30      182.80      235.65     63.36 o 
  -4   3  30        8.46       29.32     14.14 o 
  -3   3  30      282.13      260.26     38.23 o 
  -2   3  30     1668.76     1905.60    101.59 o 
  -1   3  30      512.50      659.81     70.69 o 
  -7   0  31      159.14      116.25     52.89 o 
  -5   0  31        0.31        8.90     12.57 o 
  -3   0  31     4267.58     4856.94    278.06 o 
  -1   0  31        1.02       34.04     21.99 o 
   1   0  31     2810.58     3240.40    228.32 o 
  -7   1  31      204.99      303.72     54.98 o 
  -6   1  31       78.00      102.64     32.99 o 
  -5   1  31        3.47       -5.76     14.66 o 
  -4   1  31       27.53       35.09     18.85 o 
  -3   1  31      538.96      664.52     73.31 o 
  -2   1  31        3.58       91.12     30.90 o 
  -1   1  31       14.88       15.71     14.14 o 
   0   1  31      124.04      123.58     31.94 o 
   1   1  31       30.98       35.61     19.90 o 
   2   1  31        6.61       17.28      9.95 o 
  -4   2  31      440.18      487.53     66.50 o 
  -3   2  31     2025.37     2132.86    136.68 o 
  -2   2  31      551.28      756.16     78.55 o 
  -1   2  31        7.80       -2.09     15.71 o 
                                                 
